# Supplementary material for: Multiple biomarkers predict disease severity, progression and mortality in COPD
Source: Respir Res. 2017 Jun 13;18:117. doi: 10.1186/s12931-017-0597-7 (PMC5470282; doi:10.1186/s12931-017-0597-7)
Supplement: Supplementary file 1 — Association Between Biomarkers and COPD Outcomes. Table S2. Statistical Models. Table S3. Demographics of Subjects at Baseline: COPDGene Cohort*. Table S4. Demographics of Subjects at Baseline: ECLIPSE Cohort*. Table S5. Analysis of COPDGene cohort. Grey shading indicates each model with lines for each biomarker in that model. Columns are beta coefficient in model (B), odds ratio, standard error (SE), correlation coefficient (R2) or pseudo R2 Cragg and Uhler’s (CU) or R2m (the marginal portion of the R2), Akaike Information Criteria (AIC), and number of subjects analyzed (N). The type of model is listed on top right of table. The best model highlighted in yellow. Table S6. Analysis of ECLIPSE cohort. Best model in ECLIPSE cohort highlighted in yellow. Grey shading indicates each model with lines for each biomarker in that model. Columns are beta coefficient in model (B), odds ratio, standard error (SE), correlation coefficient (R2) or pseudo R2 Cragg and Uhler’s (CU) or R2m (the marginal portion of the R2), Akaike Information Criteria (AIC), and number of subjects analyzed (N). The type of model is listed on top right of table. Best model in COPDGene cohort in red font. Table S7. Biomarkers Associated with FEV1/FVC. Table S8. Biomarkers Associated with (A) Total (Moderate and Severe) Exacerbations and (B) Severe Exacerbations in the Previous 12 Months. Table S9. Biomarkers Associated with (A) Prospective Total (Moderate and Severe) Exacerbations or (B) Prospective Severe Exacerbations. Table S10. Enrollment Centers. Table S11. Baseline Characteristics of Subjects with Biomarker Data Compared with Entire COPDGene Cohort. Table S12. Correlation Between Biomarkers. Table S13. Biomarkers Associated with Mortality. Analysis of COPDGene and ECLIPSE cohorts by C-statistic. Covariates were BODE, age, age2, gender, and severe exacerbations. (ZIP 485 kb) [file 12931_2017_597_MOESM1_ESM.zip]

Archive with 4 entries (4 files):
- 2.3.2017 Supplemental Tables.pdf
- Suppl. Table 13.xls
- Suppl. Table 5.xls
- Suppl. Table 6.xls
