# Supplementary material for: Multiple biomarkers predict disease severity, progression and mortality in COPD
Source: Respir Res. 2017 Jun 13;18:117. doi: 10.1186/s12931-017-0597-7 (PMC5470282; doi:10.1186/s12931-017-0597-7)
Supplement: Supplementary file 1 — Association Between Biomarkers and COPD Outcomes. Table S2. Statistical Models. Table S3. Demographics of Subjects at Baseline: COPDGene Cohort*. Table S4. Demographics of Subjects at Baseline: ECLIPSE Cohort*. Table S5. Analysis of COPDGene cohort. Grey shading indicates each model with lines for each biomarker in that model. Columns are beta coefficient in model (B), odds ratio, standard error (SE), correlation coefficient (R2) or pseudo R2 Cragg and Uhler’s (CU) or R2m (the marginal portion of the R2), Akaike Information Criteria (AIC), and number of subjects analyzed (N). The type of model is listed on top right of table. The best model highlighted in yellow. Table S6. Analysis of ECLIPSE cohort. Best model in ECLIPSE cohort highlighted in yellow. Grey shading indicates each model with lines for each biomarker in that model. Columns are beta coefficient in model (B), odds ratio, standard error (SE), correlation coefficient (R2) or pseudo R2 Cragg and Uhler’s (CU) or R2m (the marginal portion of the R2), Akaike Information Criteria (AIC), and number of subjects analyzed (N). The type of model is listed on top right of table. Best model in COPDGene cohort in red font. Table S7. Biomarkers Associated with FEV1/FVC. Table S8. Biomarkers Associated with (A) Total (Moderate and Severe) Exacerbations and (B) Severe Exacerbations in the Previous 12 Months. Table S9. Biomarkers Associated with (A) Prospective Total (Moderate and Severe) Exacerbations or (B) Prospective Severe Exacerbations. Table S10. Enrollment Centers. Table S11. Baseline Characteristics of Subjects with Biomarker Data Compared with Entire COPDGene Cohort. Table S12. Correlation Between Biomarkers. Table S13. Biomarkers Associated with Mortality. Analysis of COPDGene and ECLIPSE cohorts by C-statistic. Covariates were BODE, age, age2, gender, and severe exacerbations. (ZIP 485 kb) [file 12931_2017_597_MOESM1_ESM.zip › Suppl. Table 13.xls]

## Sheet: COPDGene
Biomarker	Est	SE	Lower95	Upper95	p
CC16	0.00544897	0.00960225	-0.0133618	0.0242598	0.570396
SP-D	0.00497981	0.00667988	-0.00810608	0.0180657	0.455974
CC16,SP-D	0.0081489	0.00471339	-0.00108463	0.0173824	0.0838302
RAGE	0.00477654	0.00640321	-0.00776735	0.0173204	0.455691
CC16,RAGE	0.00931462	0.00784688	-0.00605742	0.0246867	0.235209
SP-D,RAGE	0.00720055	0.00763088	-0.00774835	0.0221495	0.345371
CC16,SP-D,RAGE	0.0107704	0.0106887	-0.0101688	0.0317096	0.313627
CRP	0.00362639	0.00484727	-0.00586942	0.0131222	0.454382
CC16,CRP	0.00846626	0.00701454	-0.00527523	0.0222078	0.227448
SP-D,CRP	0.007632	0.00812895	-0.00829261	0.0235566	0.347799
CC16,SP-D,CRP	0.0125457	0.0081524	-0.00342484	0.0285163	0.123829
RAGE,CRP	0.00712597	0.00811198	-0.0087654	0.0230173	0.379699
CC16,RAGE,CRP	0.0124828	0.00939849	-0.00592883	0.0308945	0.184121
SP-D,RAGE,CRP	0.00942798	0.00763007	-0.00551933	0.0243753	0.216594
CC16,SP-D,RAGE,CRP	0.0149439	0.0120468	-0.00865574	0.0385436	0.214794
Fibrinogen	-0.00130051	0.00223363	-0.00567619	0.00307517	0.560405
CC16,Fibrinogen	0.00365776	0.00893928	-0.0138543	0.0211698	0.682409
SP-D,Fibrinogen	0.0045063	0.00509459	-0.00547401	0.0144866	0.376413
CC16,SP-D,Fibrinogen	0.00602447	0.00922709	-0.0120514	0.0241003	0.513813
RAGE,Fibrinogen	0.00218538	0.00959378	-0.0166088	0.0209796	0.819808
CC16,RAGE,Fibrinogen	0.00612474	0.00881387	-0.0111416	0.0233911	0.487119
SP-D,RAGE,Fibrinogen	0.00504831	0.00987056	-0.0142881	0.0243847	0.609035
CC16,SP-D,RAGE,Fibrinogen	0.00754499	0.0219425	-0.0354403	0.0505303	0.730957
CRP,Fibrinogen	0.00323236	0.00650969	-0.00952012	0.0159848	0.61951
CC16,CRP,Fibrinogen	0.00749629	0.00932631	-0.010774	0.0257665	0.421525
SP-D,CRP,Fibrinogen	0.00688656	0.00608054	-0.00502522	0.0187983	0.2574
CC16,SP-D,CRP,Fibrinogen	0.0115058	0.00962063	-0.007341	0.0303526	0.231715
RAGE,CRP,Fibrinogen	0.00539531	0.00603121	-0.00641984	0.0172105	0.37102
CC16,RAGE,CRP,Fibrinogen	0.0097563	0.0186436	-0.0267665	0.0462791	0.600761
SP-D,RAGE,CRP,Fibrinogen	0.00728056	0.00624263	-0.00494875	0.0195099	0.243507
CC16,SP-D,RAGE,CRP,Fibrinogen	0.0123077	0.0104671	-0.00819735	0.0328127	0.239656

## Sheet: Eclipse
Biomarker	Est	SE	Lower95	Upper95	p
CC16	4.93345e-05	0.00333562	-0.00648515	0.00658382	0.9882
SP-D	0.00441767	0.00621334	-0.00775427	0.0165896	0.477086
CC16,SP-D	0.00368821	0.00881743	-0.0135851	0.0209616	0.675738
RAGE	0.00676073	0.0149714	-0.0225682	0.0360896	0.651574
CC16,RAGE	0.000321139	0.0154324	-0.0299109	0.0305531	0.983398
SP-D,RAGE	-0.000435228	0.0263	-0.0519569	0.0510865	0.986797
CC16,SP-D,RAGE	-0.000410257	0.0204189	-0.0404109	0.0395904	0.98397
CRP	-1.35218e-05	0.0101244	-0.0198471	0.0198201	0.998934
CC16,CRP	-0.00435613	0.0104513	-0.0248303	0.0161181	0.676824
SP-D,CRP	0.00409478	0.0098489	-0.0151992	0.0233888	0.677586
CC16,SP-D,CRP	0.00295178	0.00859124	-0.0138785	0.019782	0.731162
RAGE,CRP	0.0126839	0.0254882	-0.0372474	0.0626153	0.618739
CC16,RAGE,CRP	0.000358759	0.0148339	-0.0287008	0.0294183	0.980705
SP-D,RAGE,CRP	-0.00136113	0.0290228	-0.0582168	0.0554945	0.962594
CC16,SP-D,RAGE,CRP	0.00105566	0.0130622	-0.0245331	0.0266444	0.935586
Fibrinogen	0.00441929	0.00335814	-0.00215931	0.0109979	0.188177
CC16,Fibrinogen	0.00842744	0.00940176	-0.00999061	0.0268455	0.370056
SP-D,Fibrinogen	0.0140707	0.0098519	-0.00522921	0.0333706	0.153229
CC16,SP-D,Fibrinogen	0.0139403	0.0115222	-0.00863162	0.0365123	0.226329
RAGE,Fibrinogen	0.00817729	0.00946479	-0.0103642	0.0267188	0.387605
CC16,RAGE,Fibrinogen	0.00758505	0.0143799	-0.0205852	0.0357553	0.597863
SP-D,RAGE,Fibrinogen	0.00370981	0.00914665	-0.0142085	0.0216281	0.685042
CC16,SP-D,RAGE,Fibrinogen	0.00718874	0.016131	-0.0244119	0.0387894	0.655852
CRP,Fibrinogen	-0.00354542	0.0107641	-0.0246323	0.0175415	0.741873
CC16,CRP,Fibrinogen	-0.0013974	0.0199544	-0.0404881	0.0376933	0.94417
SP-D,CRP,Fibrinogen	0.000546369	0.0101076	-0.0192545	0.0203472	0.956891
CC16,SP-D,CRP,Fibrinogen	0.000481392	0.0142644	-0.0274625	0.0284253	0.973078
RAGE,CRP,Fibrinogen	0.0127336	0.0164896	-0.0195696	0.0450367	0.439985
CC16,RAGE,CRP,Fibrinogen	0.0144338	0.0188534	-0.0224999	0.0513675	0.443924
SP-D,RAGE,CRP,Fibrinogen	0.00660595	0.0157184	-0.0241864	0.0373983	0.674289
CC16,SP-D,RAGE,CRP,Fibrinogen	0.00789237	0.0119694	-0.0155558	0.0313405	0.509654
