# Supplementary material for: Multiple biomarkers predict disease severity, progression and mortality in COPD
Source: Respir Res. 2017 Jun 13;18:117. doi: 10.1186/s12931-017-0597-7 (PMC5470282; doi:10.1186/s12931-017-0597-7)
Supplement: Supplementary file 1 — Association Between Biomarkers and COPD Outcomes. Table S2. Statistical Models. Table S3. Demographics of Subjects at Baseline: COPDGene Cohort*. Table S4. Demographics of Subjects at Baseline: ECLIPSE Cohort*. Table S5. Analysis of COPDGene cohort. Grey shading indicates each model with lines for each biomarker in that model. Columns are beta coefficient in model (B), odds ratio, standard error (SE), correlation coefficient (R2) or pseudo R2 Cragg and Uhler’s (CU) or R2m (the marginal portion of the R2), Akaike Information Criteria (AIC), and number of subjects analyzed (N). The type of model is listed on top right of table. The best model highlighted in yellow. Table S6. Analysis of ECLIPSE cohort. Best model in ECLIPSE cohort highlighted in yellow. Grey shading indicates each model with lines for each biomarker in that model. Columns are beta coefficient in model (B), odds ratio, standard error (SE), correlation coefficient (R2) or pseudo R2 Cragg and Uhler’s (CU) or R2m (the marginal portion of the R2), Akaike Information Criteria (AIC), and number of subjects analyzed (N). The type of model is listed on top right of table. Best model in COPDGene cohort in red font. Table S7. Biomarkers Associated with FEV1/FVC. Table S8. Biomarkers Associated with (A) Total (Moderate and Severe) Exacerbations and (B) Severe Exacerbations in the Previous 12 Months. Table S9. Biomarkers Associated with (A) Prospective Total (Moderate and Severe) Exacerbations or (B) Prospective Severe Exacerbations. Table S10. Enrollment Centers. Table S11. Baseline Characteristics of Subjects with Biomarker Data Compared with Entire COPDGene Cohort. Table S12. Correlation Between Biomarkers. Table S13. Biomarkers Associated with Mortality. Analysis of COPDGene and ECLIPSE cohorts by C-statistic. Covariates were BODE, age, age2, gender, and severe exacerbations. (ZIP 485 kb) [file 12931_2017_597_MOESM1_ESM.zip › Suppl. Table 5.xls]

## Sheet: FEV1 FVC
	Biomarkers in Model	B	SE	p-value	R2CU	AIC	N	Beta Regression
None	None	NA	NA	NA	0.140395	-1687.09	1458
CC16	CC16	0.665167	0.0662409	1.00009e-23	0.197337	-1777.98	1456
SP-D	SP-D	-0.19056	0.0704561	0.00683745	0.144995	-1683.31	1453
CC16	CC16;SP-D	0.675734	0.0662315	1.92995e-24	0.203703	-1779.32	1452
SP-D	CC16;SP-D	-0.235419	0.0688166	0.000624003	0.203703	-1779.32	1452
RAGE	RAGE	0.498274	0.0792878	3.29181e-10	0.163086	-1703.14	1441
CC16	CC16;RAGE	0.609616	0.0675444	1.79026e-19	0.207858	-1777.44	1440
RAGE	CC16;RAGE	0.382095	0.0787426	1.21938e-06	0.207858	-1777.44	1440
SP-D	SP-D;RAGE	-0.289441	0.0714286	5.07435e-05	0.172681	-1710.38	1437
RAGE	SP-D;RAGE	0.565483	0.0804032	2.02001e-12	0.172681	-1710.38	1437
CC16	CC16;SP-D;RAGE	0.614868	0.0673013	6.47767e-20	0.218203	-1786.57	1436
SP-D	CC16;SP-D;RAGE	-0.309046	0.0699104	9.84237e-06	0.218203	-1786.57	1436
RAGE	CC16;SP-D;RAGE	0.450214	0.0796531	1.58425e-08	0.218203	-1786.57	1436
CRP	CRP	-0.14246	0.0339903	2.77494e-05	0.150745	-1697.19	1455
CC16	CC16;CRP	0.653208	0.066014	4.3762e-23	0.2057	-1787.54	1454
CRP	CC16;CRP	-0.133184	0.0331369	5.83926e-05	0.2057	-1787.54	1454
SP-D	SP-D;CRP	-0.200928	0.0700984	0.00415212	0.155353	-1696.97	1452
CRP	SP-D;CRP	-0.14454	0.0340883	2.23355e-05	0.155353	-1696.97	1452
CC16	CC16;SP-D;CRP	0.666817	0.065919	4.70635e-24	0.21267	-1791.64	1451
SP-D	CC16;SP-D;CRP	-0.244926	0.0684897	0.000348758	0.21267	-1791.64	1451
CRP	CC16;SP-D;CRP	-0.136254	0.0331864	4.03062e-05	0.21267	-1791.64	1451
RAGE	RAGE;CRP	0.471099	0.0789432	2.40814e-09	0.171708	-1711.77	1439
CRP	RAGE;CRP	-0.126637	0.0338489	0.000183119	0.171708	-1711.77	1439
CC16	CC16;RAGE;CRP	0.60198	0.0673477	3.94915e-19	0.215345	-1784.77	1438
RAGE	CC16;RAGE;CRP	0.356826	0.0784394	5.38864e-06	0.215345	-1784.77	1438
CRP	CC16;RAGE;CRP	-0.123108	0.0331348	0.000202906	0.215345	-1784.77	1438
SP-D	SP-D;RAGE;CRP	-0.293139	0.0710967	3.73805e-05	0.18107	-1720.07	1436
RAGE	SP-D;RAGE;CRP	0.535965	0.0800519	2.15348e-11	0.18107	-1720.07	1436
CRP	SP-D;RAGE;CRP	-0.126814	0.0338642	0.000180555	0.18107	-1720.07	1436
CC16	CC16;SP-D;RAGE;CRP	0.610816	0.0670246	7.9906e-20	0.226023	-1796.08	1435
SP-D	CC16;SP-D;RAGE;CRP	-0.312989	0.0695892	6.87023e-06	0.226023	-1796.08	1435
RAGE	CC16;SP-D;RAGE;CRP	0.422316	0.0793064	1.0089e-07	0.226023	-1796.08	1435
CRP	CC16;SP-D;RAGE;CRP	-0.124208	0.0331167	0.000176402	0.226023	-1796.08	1435
Fibrinogen	Fibrinogen	-0.398534	0.165897	0.0162926	0.143647	-1663.99	1428
CC16	CC16;Fibrinogen	0.655013	0.0668108	1.08209e-22	0.199055	-1754.38	1428
Fibrinogen	CC16;Fibrinogen	-0.365632	0.161866	0.0238927	0.199055	-1754.38	1428
SP-D	SP-D;Fibrinogen	-0.195582	0.0709315	0.00582743	0.148614	-1667.53	1427
Fibrinogen	SP-D;Fibrinogen	-0.386914	0.165602	0.0194699	0.148614	-1667.53	1427
CC16	CC16;SP-D;Fibrinogen	0.667419	0.066676	1.37919e-23	0.206258	-1761.97	1427
SP-D	CC16;SP-D;Fibrinogen	-0.236991	0.0692311	0.000618905	0.206258	-1761.97	1427
Fibrinogen	CC16;SP-D;Fibrinogen	-0.350532	0.161363	0.0298317	0.206258	-1761.97	1427
RAGE	RAGE;Fibrinogen	0.477099	0.0795293	1.98489e-09	0.164982	-1683.35	1418
Fibrinogen	RAGE;Fibrinogen	-0.384184	0.165688	0.0204102	0.164982	-1683.35	1418
CC16	CC16;RAGE;Fibrinogen	0.611195	0.0678479	2.09239e-19	0.210272	-1759.23	1418
RAGE	CC16;RAGE;Fibrinogen	0.361912	0.0789276	4.53199e-06	0.210272	-1759.23	1418
Fibrinogen	CC16;RAGE;Fibrinogen	-0.358721	0.162306	0.0270941	0.210272	-1759.23	1418
SP-D	SP-D;RAGE;Fibrinogen	-0.289795	0.0719277	5.60205e-05	0.174565	-1695.26	1417
RAGE	SP-D;RAGE;Fibrinogen	0.541479	0.0805831	1.82337e-11	0.174565	-1695.26	1417
Fibrinogen	SP-D;RAGE;Fibrinogen	-0.362222	0.164928	0.0280749	0.174565	-1695.26	1417
CC16	CC16;SP-D;RAGE;Fibrinogen	0.61887	0.0674881	4.72739e-20	0.221133	-1774.04	1417
SP-D	CC16;SP-D;RAGE;Fibrinogen	-0.30784	0.0703017	1.19312e-05	0.221133	-1774.04	1417
RAGE	CC16;SP-D;RAGE;Fibrinogen	0.427643	0.0797617	8.25293e-08	0.221133	-1774.04	1417
Fibrinogen	CC16;SP-D;RAGE;Fibrinogen	-0.334709	0.161409	0.0381107	0.221133	-1774.04	1417
CRP	CRP;Fibrinogen	-0.135199	0.037852	0.000354565	0.151375	-1674.77	1428
Fibrinogen	CRP;Fibrinogen	-0.136067	0.180259	0.450344	0.151375	-1674.77	1428
CC16	CC16;CRP;Fibrinogen	0.649095	0.0665664	1.82496e-22	0.20578	-1764.39	1428
CRP	CC16;CRP;Fibrinogen	-0.127726	0.036885	0.000534546	0.20578	-1764.39	1428
Fibrinogen	CC16;CRP;Fibrinogen	-0.118979	0.175837	0.498633	0.20578	-1764.39	1428
SP-D	SP-D;CRP;Fibrinogen	-0.208374	0.0707016	0.00320638	0.156842	-1679.35	1427
CRP	SP-D;CRP;Fibrinogen	-0.140334	0.0377926	0.00020461	0.156842	-1679.35	1427
Fibrinogen	SP-D;CRP;Fibrinogen	-0.116014	0.17982	0.518818	0.156842	-1679.35	1427
CC16	CC16;SP-D;CRP;Fibrinogen	0.662048	0.0664007	2.05217e-23	0.213522	-1773.28	1427
SP-D	CC16;SP-D;CRP;Fibrinogen	-0.249497	0.0690169	0.000300339	0.213522	-1773.28	1427
CRP	CC16;SP-D;CRP;Fibrinogen	-0.134029	0.0367761	0.00026796	0.213522	-1773.28	1427
Fibrinogen	CC16;SP-D;CRP;Fibrinogen	-0.0933989	0.175136	0.59383	0.213522	-1773.28	1427
RAGE	RAGE;CRP;Fibrinogen	0.454678	0.0793526	1.00523e-08	0.170805	-1690.74	1418
CRP	RAGE;CRP;Fibrinogen	-0.115897	0.0377648	0.0021483	0.170805	-1690.74	1418
Fibrinogen	RAGE;CRP;Fibrinogen	-0.159957	0.180348	0.375112	0.170805	-1690.74	1418
CC16	CC16;RAGE;CRP;Fibrinogen	0.609562	0.0676262	1.9923e-19	0.215828	-1766.88	1418
RAGE	CC16;RAGE;CRP;Fibrinogen	0.340538	0.0787352	1.52457e-05	0.215828	-1766.88	1418
CRP	CC16;RAGE;CRP;Fibrinogen	-0.114775	0.0369173	0.00187736	0.215828	-1766.88	1418
Fibrinogen	CC16;RAGE;CRP;Fibrinogen	-0.13763	0.176548	0.435651	0.215828	-1766.88	1418
SP-D	SP-D;RAGE;CRP;Fibrinogen	-0.296343	0.0717075	3.58589e-05	0.180795	-1703.46	1417
RAGE	SP-D;RAGE;CRP;Fibrinogen	0.518604	0.0803426	1.08289e-10	0.180795	-1703.46	1417
CRP	SP-D;RAGE;CRP;Fibrinogen	-0.120182	0.0375942	0.00138952	0.180795	-1703.46	1417
Fibrinogen	SP-D;RAGE;CRP;Fibrinogen	-0.132187	0.179336	0.461066	0.180795	-1703.46	1417
CC16	CC16;SP-D;RAGE;CRP;Fibrinogen	0.617711	0.0672466	4.0862e-20	0.227107	-1782.69	1417
SP-D	CC16;SP-D;RAGE;CRP;Fibrinogen	-0.315078	0.0700812	6.92782e-06	0.227107	-1782.69	1417
RAGE	CC16;SP-D;RAGE;CRP;Fibrinogen	0.405643	0.0794982	3.35119e-07	0.227107	-1782.69	1417
CRP	CC16;SP-D;RAGE;CRP;Fibrinogen	-0.11987	0.036715	0.00109509	0.227107	-1782.69	1417
Fibrinogen	CC16;SP-D;RAGE;CRP;Fibrinogen	-0.106369	0.175368	0.544154	0.227107	-1782.69	1417

## Sheet: FEV1 %Predicted
	Biomarkers in Model	B	SE	p-value	R2	AIC	N	Linear Regression
CC16	CC16	13.8537	2.40209	9.82159e-09	0.0216924	13467.2	1456
SP-D	SP-D	-12.0315	2.63874	5.55696e-06	0.013446	13452.7	1453
CC16	CC16;SP-D	16.0583	2.41403	4.08506e-11	0.0420972	13402.4	1452
SP-D	CC16;SP-D	-14.9774	2.63818	1.65171e-08	0.0420972	13402.4	1452
RAGE	RAGE	16.4343	2.99493	4.8138e-08	0.0198157	13332	1441
CC16	CC16;RAGE	11.2428	2.46249	5.40566e-06	0.0331075	13304.9	1440
RAGE	CC16;RAGE	13.4435	3.04628	1.09519e-05	0.0331075	13304.9	1440
SP-D	SP-D;RAGE	-16.1058	2.67831	2.30115e-09	0.0434529	13262.8	1437
RAGE	SP-D;RAGE	20.5749	3.03826	1.84816e-11	0.0434529	13262.8	1437
CC16	CC16;SP-D;RAGE	13.2003	2.44907	8.23314e-08	0.0618389	13227.5	1436
SP-D	CC16;SP-D;RAGE	-17.9334	2.67475	2.8953e-11	0.0618389	13227.5	1436
RAGE	CC16;SP-D;RAGE	17.5092	3.06265	1.31739e-08	0.0618389	13227.5	1436
CRP	CRP	-12.273	1.29771	1.22017e-20	0.0573394	13404.1	1455
CC16	CC16;CRP	13.501	2.33511	9.03696e-09	0.0779876	13364.5	1454
CRP	CC16;CRP	-12.1839	1.28392	9.14558e-21	0.0779876	13364.5	1454
SP-D	SP-D;CRP	-12.2863	2.56184	1.78647e-06	0.0707234	13358.2	1452
CRP	SP-D;CRP	-12.3093	1.29535	8.13928e-21	0.0707234	13358.2	1452
CC16	CC16;SP-D;CRP	15.8041	2.34245	2.17912e-11	0.0985868	13306.7	1451
SP-D	CC16;SP-D;CRP	-15.1887	2.55998	3.71313e-09	0.0985868	13306.7	1451
CRP	CC16;SP-D;CRP	-12.2211	1.27626	4.20323e-21	0.0985868	13306.7	1451
RAGE	RAGE;CRP	14.8107	2.91953	4.42724e-07	0.0732195	13234.9	1439
CRP	RAGE;CRP	-11.8244	1.29342	2.03373e-19	0.0732195	13234.9	1439
CC16	CC16;RAGE;CRP	11.2215	2.39695	3.11585e-06	0.0865322	13206.7	1438
RAGE	CC16;RAGE;CRP	11.8108	2.96868	7.28284e-05	0.0865322	13206.7	1438
CRP	CC16;RAGE;CRP	-11.849	1.28452	9.878e-20	0.0865322	13206.7	1438
SP-D	SP-D;RAGE;CRP	-16.0455	2.60482	9.43704e-10	0.0958677	13174.3	1436
RAGE	SP-D;RAGE;CRP	18.8948	2.96128	2.37556e-10	0.0958677	13174.3	1436
CRP	SP-D;RAGE;CRP	-11.7558	1.2845	1.86804e-19	0.0958677	13174.3	1436
CC16	CC16;SP-D;RAGE;CRP	13.2603	2.37991	3.0095e-08	0.114542	13137	1435
SP-D	CC16;SP-D;RAGE;CRP	-17.884	2.5994	8.92163e-12	0.114542	13137	1435
RAGE	CC16;SP-D;RAGE;CRP	15.8045	2.98287	1.35126e-07	0.114542	13137	1435
CRP	CC16;SP-D;RAGE;CRP	-11.7868	1.27158	6.66825e-20	0.114542	13137	1435
Fibrinogen	Fibrinogen	-47.3954	6.26851	7.13378e-14	0.0378695	13187.7	1428
CC16	CC16;Fibrinogen	14.6776	2.38159	9.27759e-10	0.0621904	13152.2	1428
Fibrinogen	CC16;Fibrinogen	-49.2101	6.19578	3.98844e-15	0.0621904	13152.2	1428
SP-D	SP-D;Fibrinogen	-11.0521	2.62215	2.65622e-05	0.0488876	13163.3	1427
Fibrinogen	SP-D;Fibrinogen	-45.4572	6.24998	5.77492e-13	0.0488876	13163.3	1427
CC16	CC16;SP-D;Fibrinogen	16.726	2.39013	3.98776e-12	0.0798841	13117	1427
SP-D	CC16;SP-D;Fibrinogen	-13.9828	2.61285	1.01519e-07	0.0798841	13117	1427
Fibrinogen	CC16;SP-D;Fibrinogen	-47.04	6.15145	3.76725e-14	0.0798841	13117	1427
RAGE	RAGE;Fibrinogen	15.8365	2.95756	9.9958e-08	0.0589125	13066	1418
Fibrinogen	RAGE;Fibrinogen	-48.6446	6.24383	1.27993e-14	0.0589125	13066	1418
CC16	CC16;RAGE;Fibrinogen	12.4347	2.43011	3.53235e-07	0.0753683	13042	1418
RAGE	CC16;RAGE;Fibrinogen	12.5613	3.00065	3.01178e-05	0.0753683	13042	1418
Fibrinogen	CC16;RAGE;Fibrinogen	-50.2887	6.19734	1.0489e-15	0.0753683	13042	1418
SP-D	SP-D;RAGE;Fibrinogen	-14.9826	2.65878	2.10832e-08	0.0788146	13027.7	1417
RAGE	SP-D;RAGE;Fibrinogen	19.6691	3.00385	8.14274e-11	0.0788146	13027.7	1417
Fibrinogen	SP-D;RAGE;Fibrinogen	-46.0562	6.19544	1.81981e-13	0.0788146	13027.7	1417
CC16	CC16;SP-D;RAGE;Fibrinogen	14.2505	2.41428	4.47522e-09	0.10036	12995.2	1417
SP-D	CC16;SP-D;RAGE;Fibrinogen	-16.8338	2.64615	2.691e-10	0.10036	12995.2	1417
RAGE	CC16;SP-D;RAGE;Fibrinogen	16.3871	3.02014	6.77594e-08	0.10036	12995.2	1417
Fibrinogen	CC16;SP-D;RAGE;Fibrinogen	-47.6365	6.12841	1.46649e-14	0.10036	12995.2	1417
CRP	CRP;Fibrinogen	-10.2386	1.44368	2.07461e-12	0.0700188	13140.2	1428
Fibrinogen	CRP;Fibrinogen	-27.5758	6.76692	4.85339e-05	0.0700188	13140.2	1428
CC16	CC16;CRP;Fibrinogen	14.0824	2.34453	2.40319e-09	0.0923613	13106.5	1428
CRP	CC16;CRP;Fibrinogen	-9.92572	1.42719	5.36603e-12	0.0923613	13106.5	1428
Fibrinogen	CC16;CRP;Fibrinogen	-29.9226	6.69655	8.50591e-06	0.0923613	13106.5	1428
SP-D	SP-D;CRP;Fibrinogen	-11.8123	2.57734	4.98147e-06	0.0826115	13112.8	1427
CRP	SP-D;CRP;Fibrinogen	-10.4854	1.43559	4.63624e-13	0.0826115	13112.8	1427
Fibrinogen	SP-D;CRP;Fibrinogen	-25.0593	6.74363	0.000210251	0.0826115	13112.8	1427
CC16	CC16;SP-D;CRP;Fibrinogen	16.2105	2.34953	7.8331e-12	0.111703	13067.8	1427
SP-D	CC16;SP-D;CRP;Fibrinogen	-14.6312	2.56885	1.49132e-08	0.111703	13067.8	1427
CRP	CC16;SP-D;CRP;Fibrinogen	-10.1887	1.4133	9.11104e-13	0.111703	13067.8	1427
Fibrinogen	CC16;SP-D;CRP;Fibrinogen	-27.1705	6.6429	4.5524e-05	0.111703	13067.8	1427
RAGE	RAGE;CRP;Fibrinogen	14.5123	2.92057	7.55027e-07	0.0866048	13024.6	1418
CRP	RAGE;CRP;Fibrinogen	-9.53423	1.43898	4.89941e-11	0.0866048	13024.6	1418
Fibrinogen	RAGE;CRP;Fibrinogen	-30.0892	6.75879	9.18157e-06	0.0866048	13024.6	1418
CC16	CC16;RAGE;CRP;Fibrinogen	12.1288	2.39497	4.64036e-07	0.102253	13001.1	1418
RAGE	CC16;RAGE;CRP;Fibrinogen	11.3372	2.96254	0.000135459	0.102253	13001.1	1418
CRP	CC16;RAGE;CRP;Fibrinogen	-9.39403	1.42687	6.45263e-11	0.102253	13001.1	1418
Fibrinogen	CC16;RAGE;CRP;Fibrinogen	-31.9657	6.71088	2.10087e-06	0.102253	13001.1	1418
SP-D	SP-D;RAGE;CRP;Fibrinogen	-15.4413	2.61764	4.57187e-09	0.107689	12983.6	1417
RAGE	SP-D;RAGE;CRP;Fibrinogen	18.4315	2.96194	6.42411e-10	0.107689	12983.6	1417
CRP	SP-D;RAGE;CRP;Fibrinogen	-9.72884	1.4233	1.21283e-11	0.107689	12983.6	1417
Fibrinogen	SP-D;RAGE;CRP;Fibrinogen	-27.0708	6.70036	5.62828e-05	0.107689	12983.6	1417
CC16	CC16;SP-D;RAGE;CRP;Fibrinogen	13.9843	2.37663	4.99248e-09	0.128442	12951.3	1417
SP-D	CC16;SP-D;RAGE;CRP;Fibrinogen	-17.2515	2.60525	5.02857e-11	0.128442	12951.3	1417
RAGE	CC16;SP-D;RAGE;CRP;Fibrinogen	15.2281	2.97749	3.57961e-07	0.128442	12951.3	1417
CRP	CC16;SP-D;RAGE;CRP;Fibrinogen	-9.59286	1.40684	1.35771e-11	0.128442	12951.3	1417
Fibrinogen	CC16;SP-D;RAGE;CRP;Fibrinogen	-28.8869	6.62918	1.41053e-05	0.128442	12951.3	1417

## Sheet: % Emphysema
	Biomarkers in Model	B	S.E.	p-value	pseudoR2ML	R2CU	AIC	N	Ordinal Logistic Regression
CC16	CC16	-0.351219	0.328416	0.305914	0.40952	0.507596	1609.19	1419
None	None	NA	NA	NA	0.408817	0.506866	1608.35	1420
CC16	CC16;CRP	-0.376506	0.329726	0.274103	0.41134	0.509569	1607.87	1417
CRP	CC16;CRP	0.293529	0.167839	0.103869	0.41134	0.509569	1607.87	1417
CRP	CRP	0.284059	0.167734	0.116134	0.410799	0.508899	1607.17	1417
CC16	CC16;SP-D	-0.241301	0.33259	0.480991	0.412946	0.511275	1605.06	1415
SP-D	CC16;SP-D	-0.665851	0.290305	0.0391189	0.412946	0.511275	1605.06	1415
CC16	CC16;SP-D;CRP	-0.269537	0.333535	0.432537	0.414421	0.512959	1604.04	1414
SP-D	CC16;SP-D;CRP	-0.66868	0.289108	0.0364465	0.414421	0.512959	1604.04	1414
CRP	CC16;SP-D;CRP	0.292021	0.168139	0.104367	0.414421	0.512959	1604.04	1414
SP-D	SP-D	-0.696031	0.287498	0.0322589	0.412728	0.511005	1603.59	1415
SP-D	SP-D;CRP	-0.702076	0.286411	0.0291426	0.414151	0.512625	1602.69	1414
CRP	SP-D;CRP	0.285672	0.168039	0.112909	0.414151	0.512625	1602.69	1414
CC16	CC16;CRP;Fibrinogen	-0.338569	0.333683	0.327492	0.428083	0.526501	1583.51	1391
CRP	CC16;CRP;Fibrinogen	0.249065	0.184312	0.198026	0.428083	0.526501	1583.51	1391
Fibrinogen	CC16;CRP;Fibrinogen	0.706642	0.82456	0.40588	0.428083	0.526501	1583.51	1391
CC16	CC16;Fibrinogen	-0.331522	0.333385	0.338172	0.42733	0.525575	1583.34	1391
Fibrinogen	CC16;Fibrinogen	1.12836	0.763887	0.163452	0.42733	0.525575	1583.34	1391
CRP	CRP;Fibrinogen	0.246175	0.184233	0.204398	0.42766	0.525981	1582.54	1391
Fibrinogen	CRP;Fibrinogen	0.650346	0.821215	0.442612	0.42766	0.525981	1582.54	1391
Fibrinogen	Fibrinogen	1.06567	0.760566	0.186495	0.426923	0.525075	1582.33	1391
CC16	CC16;SP-D;CRP;Fibrinogen	-0.240666	0.337407	0.486622	0.430199	0.528956	1580.92	1390
SP-D	CC16;SP-D;CRP;Fibrinogen	-0.630359	0.29085	0.046716	0.430199	0.528956	1580.92	1390
CRP	CC16;SP-D;CRP;Fibrinogen	0.249422	0.184525	0.196504	0.430199	0.528956	1580.92	1390
Fibrinogen	CC16;SP-D;CRP;Fibrinogen	0.781691	0.82454	0.358137	0.430199	0.528956	1580.92	1390
CC16	CC16;SP-D;Fibrinogen	-0.23389	0.337223	0.499294	0.429448	0.528033	1580.75	1390
SP-D	CC16;SP-D;Fibrinogen	-0.632007	0.291399	0.0478046	0.429448	0.528033	1580.75	1390
Fibrinogen	CC16;SP-D;Fibrinogen	1.20726	0.762857	0.135846	0.429448	0.528033	1580.75	1390
SP-D	SP-D;CRP;Fibrinogen	-0.659315	0.288249	0.0382593	0.42999	0.5287	1579.43	1390
CRP	SP-D;CRP;Fibrinogen	0.24747	0.184473	0.201116	0.42999	0.5287	1579.43	1390
Fibrinogen	SP-D;CRP;Fibrinogen	0.746422	0.82187	0.379142	0.42999	0.5287	1579.43	1390
SP-D	SP-D;Fibrinogen	-0.660247	0.288786	0.0396545	0.429251	0.527791	1579.23	1390
Fibrinogen	SP-D;Fibrinogen	1.16784	0.760077	0.148398	0.429251	0.527791	1579.23	1390
CC16	CC16;RAGE	-0.0126726	0.341434	0.970957	0.430464	0.531194	1568.95	1403
RAGE	CC16;RAGE	-1.78612	0.399768	0.000633461	0.430464	0.531194	1568.95	1403
CC16	CC16;SP-D;RAGE	0.0560571	0.344542	0.87308	0.432954	0.533674	1567.07	1399
SP-D	CC16;SP-D;RAGE	-0.471604	0.303354	0.142344	0.432954	0.533674	1567.07	1399
RAGE	CC16;SP-D;RAGE	-1.73396	0.404408	0.000751297	0.432954	0.533674	1567.07	1399
RAGE	RAGE	-1.78875	0.392679	0.000660135	0.430464	0.531194	1566.95	1403
CC16	CC16;RAGE;CRP	-0.0363916	0.342804	0.916963	0.432632	0.533573	1566.73	1401
RAGE	CC16;RAGE;CRP	-1.81641	0.398631	0.000448005	0.432632	0.533573	1566.73	1401
CRP	CC16;RAGE;CRP	0.330706	0.168456	0.0698099	0.432632	0.533573	1566.73	1401
CC16	CC16;SP-D;RAGE;CRP	0.0269135	0.345438	0.938928	0.434703	0.535681	1565.32	1398
SP-D	CC16;SP-D;RAGE;CRP	-0.478896	0.300673	0.132067	0.434703	0.535681	1565.32	1398
RAGE	CC16;SP-D;RAGE;CRP	-1.75641	0.402779	0.000559224	0.434703	0.535681	1565.32	1398
CRP	CC16;SP-D;RAGE;CRP	0.326605	0.168874	0.0722065	0.434703	0.535681	1565.32	1398
SP-D	SP-D;RAGE	-0.466003	0.301319	0.145963	0.432943	0.53366	1565.1	1399
RAGE	SP-D;RAGE	-1.72263	0.398118	0.000821286	0.432943	0.53366	1565.1	1399
RAGE	RAGE;CRP	-1.82361	0.3917	0.000449914	0.432627	0.533568	1564.75	1401
CRP	RAGE;CRP	0.329917	0.168288	0.0717337	0.432627	0.533568	1564.75	1401
SP-D	SP-D;RAGE;CRP	-0.476244	0.298677	0.133141	0.4347	0.535678	1563.33	1398
RAGE	SP-D;RAGE;CRP	-1.75105	0.396692	0.000588586	0.4347	0.535678	1563.33	1398
CRP	SP-D;RAGE;CRP	0.327169	0.168714	0.0729016	0.4347	0.535678	1563.33	1398
CC16	CC16;RAGE;Fibrinogen	-0.0399557	0.343898	0.909156	0.442901	0.543219	1552.84	1381
RAGE	CC16;RAGE;Fibrinogen	-1.76076	0.404413	0.000661059	0.442901	0.543219	1552.84	1381
Fibrinogen	CC16;RAGE;Fibrinogen	1.27069	0.773053	0.122493	0.442901	0.543219	1552.84	1381
CC16	CC16;RAGE;CRP;Fibrinogen	-0.0493979	0.344221	0.887801	0.44371	0.544211	1552.84	1381
RAGE	CC16;RAGE;CRP;Fibrinogen	-1.76914	0.402332	0.000519807	0.44371	0.544211	1552.84	1381
CRP	CC16;RAGE;CRP;Fibrinogen	0.261495	0.184823	0.177538	0.44371	0.544211	1552.84	1381
Fibrinogen	CC16;RAGE;CRP;Fibrinogen	0.820536	0.835352	0.341549	0.44371	0.544211	1552.84	1381
CC16	CC16;SP-D;RAGE;Fibrinogen	0.0153412	0.346556	0.965275	0.444025	0.544446	1552.64	1380
SP-D	CC16;SP-D;RAGE;Fibrinogen	-0.453133	0.302537	0.154938	0.444025	0.544446	1552.64	1380
RAGE	CC16;SP-D;RAGE;Fibrinogen	-1.68651	0.407777	0.000879931	0.444025	0.544446	1552.64	1380
Fibrinogen	CC16;SP-D;RAGE;Fibrinogen	1.33236	0.772986	0.105313	0.444025	0.544446	1552.64	1380
CC16	CC16;SP-D;RAGE;CRP;Fibrinogen	0.00632666	0.346801	0.985671	0.444837	0.545441	1552.63	1380
SP-D	CC16;SP-D;RAGE;CRP;Fibrinogen	-0.452566	0.301415	0.152711	0.444837	0.545441	1552.63	1380
RAGE	CC16;SP-D;RAGE;CRP;Fibrinogen	-1.69635	0.405687	0.000705368	0.444837	0.545441	1552.63	1380
CRP	CC16;SP-D;RAGE;CRP;Fibrinogen	0.262454	0.18503	0.175247	0.444837	0.545441	1552.63	1380
Fibrinogen	CC16;SP-D;RAGE;CRP;Fibrinogen	0.877874	0.835919	0.309235	0.444837	0.545441	1552.63	1380
RAGE	RAGE;CRP;Fibrinogen	-1.77978	0.395731	0.000501638	0.443702	0.544201	1550.86	1381
CRP	RAGE;CRP;Fibrinogen	0.260953	0.184764	0.179686	0.443702	0.544201	1550.86	1381
Fibrinogen	RAGE;CRP;Fibrinogen	0.81465	0.83403	0.345263	0.443702	0.544201	1550.86	1381
RAGE	RAGE;Fibrinogen	-1.76945	0.397606	0.000654324	0.442896	0.543212	1550.86	1381
Fibrinogen	RAGE;Fibrinogen	1.26473	0.771207	0.12498	0.442896	0.543212	1550.86	1381
SP-D	SP-D;RAGE;Fibrinogen	-0.451591	0.300586	0.155219	0.444024	0.544445	1550.65	1380
RAGE	SP-D;RAGE;Fibrinogen	-1.68347	0.401888	0.000909974	0.444024	0.544445	1550.65	1380
Fibrinogen	SP-D;RAGE;Fibrinogen	1.3344	0.771695	0.105755	0.444024	0.544445	1550.65	1380
SP-D	SP-D;RAGE;CRP;Fibrinogen	-0.451944	0.299475	0.152042	0.444837	0.545441	1550.63	1380		0.0348367
RAGE	SP-D;RAGE;CRP;Fibrinogen	-1.69511	0.399959	0.000715544	0.444837	0.545441	1550.63	1380
CRP	SP-D;RAGE;CRP;Fibrinogen	0.262518	0.184997	0.176334	0.444837	0.545441	1550.63	1380
Fibrinogen	SP-D;RAGE;CRP;Fibrinogen	0.878558	0.835184	0.309482	0.444837	0.545441	1550.63	1380

## Sheet: Total Previous Exacerbations
	Biomarkers in Model	B	S.E.	p-value	Gamma B	Gamma SE	Gamma p	AIC	R2CU	N	Negative Binomial Zero Inflation
None	None	NA	NA	NA	NA	NA	NA	1704.69	0.316752	1458
CC16	CC16	0.1644	0.280797	0.558227	-0.111568	0.742175	0.880507	1707.06	0.318053	1456
SP-D	SP-D	0.219884	0.32533	0.499116	-0.0897193	0.833434	0.914273	1706.74	0.318545	1453
CC16	CC16;SP-D	0.123682	0.29443	0.674433	-0.121649	0.781983	0.876376	1710.2	0.319008	1452
SP-D	CC16;SP-D	0.185485	0.341323	0.586834	-0.0758678	0.874488	0.930865	1710.2	0.319008	1452
RAGE	RAGE	0.253964	0.333646	0.446551	-0.184324	0.801881	0.818197	1689.79	0.33123	1441
CC16	CC16;RAGE	0.120696	0.295708	0.683158	-0.128177	0.801721	0.872978	1693.25	0.331689	1440
RAGE	CC16;RAGE	0.232141	0.348281	0.505069	-0.136609	0.866481	0.874725	1693.25	0.331689	1440
SP-D	SP-D;RAGE	0.163411	0.331644	0.622203	-0.0884884	0.835536	0.915657	1693.04	0.332117	1437
RAGE	SP-D;RAGE	0.217122	0.337706	0.520269	-0.15793	0.801926	0.843876	1693.04	0.332117	1437
CC16	CC16;SP-D;RAGE	0.0921905	0.308014	0.764707	-0.141106	0.836462	0.866037	1696.63	0.33249	1436
SP-D	CC16;SP-D;RAGE	0.140977	0.345526	0.683268	-0.0726475	0.87046	0.933487	1696.63	0.33249	1436
RAGE	CC16;SP-D;RAGE	0.207528	0.350025	0.553253	-0.108175	0.863969	0.900359	1696.63	0.33249	1436
CRP	CRP	-0.359442	0.174191	0.0390656	-0.719317	0.469686	0.12565	1703.31	0.320713	1455
CC16	CC16;CRP	0.209627	0.282163	0.457524	0.00904619	0.767985	0.990602	1706.37	0.321442	1454
CRP	CC16;CRP	-0.370186	0.176762	0.0362366	-0.724417	0.472668	0.125371	1706.37	0.321442	1454
SP-D	SP-D;CRP	0.358364	0.339333	0.290931	0.354099	0.911545	0.697676	1705.94	0.321926	1452
CRP	SP-D;CRP	-0.382279	0.178031	0.0317729	-0.790417	0.484933	0.103112	1705.94	0.321926	1452
CC16	CC16;SP-D;CRP	0.14166	0.292704	0.628407	-0.0739068	0.794648	0.925899	1709.37	0.322405	1451
SP-D	CC16;SP-D;CRP	0.315884	0.351469	0.368784	0.348865	0.938661	0.710144	1709.37	0.322405	1451
CRP	CC16;SP-D;CRP	-0.386828	0.179467	0.0311283	-0.784671	0.487391	0.10741	1709.37	0.322405	1451
RAGE	RAGE;CRP	0.44747	0.34254	0.19144	0.165549	0.842972	0.844307	1688.27	0.335156	1439
CRP	RAGE;CRP	-0.406863	0.177534	0.02192	-0.80848	0.474519	0.0884208	1688.27	0.335156	1439
CC16	CC16;RAGE;CRP	0.140976	0.288499	0.625087	-0.0653649	0.786995	0.933807	1691.72	0.335625	1438
RAGE	CC16;RAGE;CRP	0.418775	0.349749	0.231167	0.192347	0.876441	0.826289	1691.72	0.335625	1438
CRP	CC16;RAGE;CRP	-0.410484	0.179252	0.0220223	-0.803825	0.476994	0.0919519	1691.72	0.335625	1438
SP-D	SP-D;RAGE;CRP	0.305524	0.347782	0.379675	0.415964	0.934038	0.656075	1691.36	0.336065	1436
RAGE	SP-D;RAGE;CRP	0.414244	0.348537	0.234628	0.166377	0.855436	0.845789	1691.36	0.336065	1436
CRP	SP-D;RAGE;CRP	-0.428796	0.182199	0.0186	-0.872928	0.488973	0.0742244	1691.36	0.336065	1436
CC16	CC16;SP-D;RAGE;CRP	0.0898829	0.295617	0.761088	-0.132031	0.79147	0.867514	1694.98	0.336418	1435
SP-D	CC16;SP-D;RAGE;CRP	0.278804	0.356699	0.434436	0.416855	0.952788	0.661741	1694.98	0.336418	1435
RAGE	CC16;SP-D;RAGE;CRP	0.401466	0.353336	0.255865	0.20751	0.882315	0.814063	1694.98	0.336418	1435
CRP	CC16;SP-D;RAGE;CRP	-0.428994	0.183272	0.0192452	-0.863256	0.491336	0.078925	1694.98	0.336418	1435
Fibrinogen	Fibrinogen	-1.06792	0.791507	0.177266	-1.04141	2.1927	0.634829	1683.04	0.337059	1428
CC16	CC16;Fibrinogen	0.18654	0.282792	0.509486	-0.206785	0.766539	0.787341	1685.95	0.337793	1428
Fibrinogen	CC16;Fibrinogen	-1.10679	0.796849	0.164847	-0.973286	2.22118	0.661253	1685.95	0.337793	1428
SP-D	SP-D;Fibrinogen	0.27116	0.330428	0.411856	-0.0606943	0.855346	0.943431	1685.85	0.337965	1427
Fibrinogen	SP-D;Fibrinogen	-1.11823	0.794846	0.15947	-1.0747	2.20227	0.625552	1685.85	0.337965	1427
CC16	CC16;SP-D;Fibrinogen	0.133116	0.296478	0.653438	-0.235745	0.806311	0.77	1689.14	0.338445	1427
SP-D	CC16;SP-D;Fibrinogen	0.236954	0.346168	0.493656	-0.0163317	0.897826	0.985487	1689.14	0.338445	1427
Fibrinogen	CC16;SP-D;Fibrinogen	-1.14704	0.799481	0.151365	-1.03182	2.24184	0.645333	1689.14	0.338445	1427
RAGE	RAGE;Fibrinogen	0.259763	0.335784	0.439167	-0.19075	0.828632	0.817938	1674.25	0.346682	1418
Fibrinogen	RAGE;Fibrinogen	-1.28954	0.793842	0.104285	-1.29854	2.18019	0.551436	1674.25	0.346682	1418
CC16	CC16;RAGE;Fibrinogen	0.16112	0.294758	0.58464	-0.152199	0.816233	0.85208	1677.52	0.34717	1418
RAGE	CC16;RAGE;Fibrinogen	0.229569	0.349149	0.510852	-0.134275	0.88476	0.879373	1677.52	0.34717	1418
Fibrinogen	CC16;RAGE;Fibrinogen	-1.31715	0.798003	0.0988298	-1.23375	2.19848	0.574671	1677.52	0.34717	1418
SP-D	SP-D;RAGE;Fibrinogen	0.219763	0.335787	0.512808	-0.0312199	0.865728	0.971233	1677.51	0.347283	1417
RAGE	SP-D;RAGE;Fibrinogen	0.215772	0.338852	0.524271	-0.17125	0.827896	0.836128	1677.51	0.347283	1417
Fibrinogen	SP-D;RAGE;Fibrinogen	-1.32172	0.798744	0.0979769	-1.32269	2.19506	0.546791	1677.51	0.347283	1417
CC16	CC16;SP-D;RAGE;Fibrinogen	0.121403	0.306692	0.692218	-0.180736	0.848217	0.831267	1681	0.347626	1417
SP-D	CC16;SP-D;RAGE;Fibrinogen	0.190419	0.349674	0.586055	-0.00960752	0.90094	0.991492	1681	0.347626	1417
RAGE	CC16;SP-D;RAGE;Fibrinogen	0.201813	0.349927	0.564124	-0.110473	0.880815	0.90019	1681	0.347626	1417
Fibrinogen	CC16;SP-D;RAGE;Fibrinogen	-1.34282	0.802196	0.0941434	-1.27401	2.22282	0.566543	1681	0.347626	1417
CRP	CRP;Fibrinogen	-0.320255	0.192543	0.0962541	-0.663743	0.493531	0.178662	1684.11	0.339039	1428
Fibrinogen	CRP;Fibrinogen	-0.441046	0.864545	0.609948	0.13454	2.29937	0.953341	1684.11	0.339039	1428
CC161	CC16;CRP;Fibrinogen	0.225367	0.284399	0.428109	-0.0679119	0.780577	0.93067	1687.01	0.339784	1428
CRP	CC16;CRP;Fibrinogen	-0.325844	0.194347	0.0936184	-0.664328	0.495382	0.179907	1687.01	0.339784	1428
Fibrinogen	CC16;CRP;Fibrinogen	-0.471766	0.871764	0.588396	0.194859	2.30469	0.93262	1687.01	0.339784	1428
SP-D	SP-D;CRP;Fibrinogen	0.36415	0.340616	0.285028	0.249981	0.906849	0.78281	1686.68	0.340104	1427
CRP	SP-D;CRP;Fibrinogen	-0.335564	0.196385	0.0875048	-0.726015	0.50588	0.151244	1686.68	0.340104	1427
Fibrinogen	SP-D;CRP;Fibrinogen	-0.47364	0.870435	0.586344	0.168254	2.29839	0.941643	1686.68	0.340104	1427
CC16	CC16;SP-D;CRP;Fibrinogen	0.155137	0.295973	0.600169	-0.143945	0.81311	0.859485	1690.02	0.340553	1427
SP-D	CC16;SP-D;CRP;Fibrinogen	0.318059	0.352933	0.367489	0.258793	0.935217	0.781996	1690.02	0.340553	1427
CRP	CC16;SP-D;CRP;Fibrinogen	-0.336652	0.197328	0.0879981	-0.717221	0.508356	0.158285	1690.02	0.340553	1427
Fibrinogen	CC16;SP-D;CRP;Fibrinogen	-0.498989	0.875213	0.568587	0.193331	2.31548	0.933458	1690.02	0.340553	1427
RAGE	RAGE;CRP;Fibrinogen	0.408156	0.343495	0.234737	0.105991	0.847106	0.900428	1675.1	0.348797	1418
CRP	RAGE;CRP;Fibrinogen	-0.338798	0.198836	0.0883977	-0.732771	0.504582	0.146437	1675.1	0.348797	1418
Fibrinogen	RAGE;CRP;Fibrinogen	-0.626278	0.876259	0.474783	-0.00578837	2.28352	0.997977	1675.1	0.348797	1418
CC16	CC16;RAGE;CRP;Fibrinogen	0.176878	0.291255	0.543654	-0.0703345	0.800941	0.930024	1678.42	0.349256	1418
RAGE	CC16;RAGE;CRP;Fibrinogen	0.37142	0.351451	0.290594	0.134156	0.879721	0.878794	1678.42	0.349256	1418
CRP	CC16;RAGE;CRP;Fibrinogen	-0.339629	0.199926	0.0893629	-0.725111	0.505123	0.151141	1678.42	0.349256	1418
Fibrinogen	CC16;RAGE;CRP;Fibrinogen	-0.655357	0.880749	0.456821	0.0282822	2.28397	0.99012	1678.42	0.349256	1418
SP-D	SP-D;RAGE;CRP;Fibrinogen	0.309651	0.348791	0.374658	0.301267	0.931915	0.746485	1678.18	0.349517	1417
RAGE	SP-D;RAGE;CRP;Fibrinogen	0.369666	0.348733	0.289132	0.116387	0.855394	0.891772	1678.18	0.349517	1417
CRP	SP-D;RAGE;CRP;Fibrinogen	-0.353518	0.204556	0.0839482	-0.785905	0.517088	0.128544	1678.18	0.349517	1417
Fibrinogen	SP-D;RAGE;CRP;Fibrinogen	-0.641945	0.886528	0.468997	0.0212401	2.28862	0.992595	1678.18	0.349517	1417
CC16	CC16;SP-D;RAGE;CRP;Fibrinogen	0.122689	0.299706	0.682273	-0.13523	0.812554	0.867822	1681.74	0.349813	1417
SP-D	CC16;SP-D;RAGE;CRP;Fibrinogen	0.274635	0.358266	0.443338	0.299664	0.949297	0.752254	1681.74	0.349813	1417
RAGE	CC16;SP-D;RAGE;CRP;Fibrinogen	0.351056	0.354266	0.321715	0.157609	0.882264	0.858219	1681.74	0.349813	1417
CRP	CC16;SP-D;RAGE;CRP;Fibrinogen	-0.351974	0.204978	0.0859548	-0.773794	0.518429	0.135548	1681.74	0.349813	1417
Fibrinogen	CC16;SP-D;RAGE;CRP;Fibrinogen	-0.664426	0.888818	0.454738	0.0416956	2.29788	0.985523	1681.74	0.349813	1417

## Sheet: Severe Previous Exacerbations
	Biomarkers in Model	B	S.E.	p-value	Gamma B	Gamma SE	Gamma p-value	AIC	R2CU	N	Negative Binomial Zero Inflation
None	None	NA	NA	NA	NA	NA	NA	657.426	0.325211	1458
CC16	CC16	1.28527	0.451118	0.00438456	2.56462	1.20247	0.0329425	654	0.33505	1456
SP-D	SP-D	1.87415	0.733561	0.0106228	2.75561	1.5384	0.0732592	657.091	0.331125	1453
CC16	CC16;SP-D	1.11727	0.452389	0.0135224	2.13681	1.23752	0.0842231	655.084	0.339041	1452
SP-D	CC16;SP-D	1.2686	0.826875	0.12498	1.67285	1.85088	0.366094	655.084	0.339041	1452
RAGE	RAGE	-0.29707	0.549964	0.589085	-2.97022	1.59823	0.0631055	652.002	0.338324	1441
CC16	CC16;RAGE	1.16583	0.441063	0.00821204	6.1546	5.40833	0.255127	646.62	0.350617	1440
RAGE	CC16;RAGE	-0.452319	0.582507	0.437451	-5.36001	3.52099	0.127934	646.62	0.350617	1440
SP-D	SP-D;RAGE	1.10927	0.626388	0.0765774	2.36503	2.29499	0.302767	652.767	0.342734	1437
RAGE	SP-D;RAGE	-0.44078	0.561392	0.432362	-3.34526	1.80851	0.0643525	652.767	0.342734	1437
CC16	CC16;SP-D;RAGE	1.08887	0.452695	0.0161585	5.48283	5.3019	0.301077	649.173	0.352682	1436
SP-D	CC16;SP-D;RAGE	0.540667	0.599361	0.367019	-0.17582	2.4103	0.94185	649.173	0.352682	1436
RAGE	CC16;SP-D;RAGE	-0.594356	0.635718	0.349821	-4.907	3.46738	0.157012	649.173	0.352682	1436
CRP	CRP	-0.27974	0.25859	0.279346	-1.05121	0.731342	0.150612	658.968	0.328572	1455
CC16	CC16;CRP	1.19442	0.504483	0.0179034	2.3317	1.29857	0.0725592	657.124	0.336284	1454
CRP	CC16;CRP	-0.195873	0.284228	0.490736	-0.581561	0.717338	0.417526	657.124	0.336284	1454
SP-D	SP-D;CRP	1.11542	0.712976	0.117709	1.76409	2.02969	0.38477	660.032	0.332558	1452
CRP	SP-D;CRP	-0.241944	0.268546	0.367619	-1.00636	0.880644	0.253142	660.032	0.332558	1452
CC16	CC16;SP-D;CRP	1.10733	0.456643	0.0153114	2.17246	1.16785	0.062854	658.679	0.339615	1451
SP-D	CC16;SP-D;CRP	1.15751	0.7309	0.113267	1.508	1.69419	0.373412	658.679	0.339615	1451
CRP	CC16;SP-D;CRP	-0.0934511	0.280358	0.738887	-0.372214	0.610494	0.542066	658.679	0.339615	1451
RAGE	RAGE;CRP	-0.201563	0.530361	0.703909	-3.08742	1.62329	0.0571771	653.118	0.342186	1439
CRP	RAGE;CRP	-0.246652	0.252286	0.32824	-1.30137	0.859098	0.12982	653.118	0.342186	1439
CC16	CC16;RAGE;CRP	1.04055	0.388931	0.00746377	258.764	186.608	0.165542	638.007	0.367053	1438
RAGE	CC16;RAGE;CRP	-0.0373573	0.471439	0.936841	-100.527	69.4573	0.147805	638.007	0.367053	1438
CRP	CC16;RAGE;CRP	-0.260958	0.221189	0.238082	-83.4569	60.0567	0.16464	638.007	0.367053	1438
SP-D	SP-D;RAGE;CRP	1.05556	0.549224	0.0546165	3.56884	4.89269	0.465742	653.231	0.347397	1436
RAGE	SP-D;RAGE;CRP	-0.17135	0.715901	0.810836	-3.53163	1.77505	0.0466353	653.231	0.347397	1436
CRP	SP-D;RAGE;CRP	-0.229467	0.251804	0.362141	-1.8552	2.06574	0.369144	653.231	0.347397	1436
CC16	CC16;SP-D;RAGE;CRP	0.961958	0.395843	0.0150927	236.79	164.575	0.150207	641.001	0.36849	1435
SP-D	CC16;SP-D;RAGE;CRP	0.345983	0.470937	0.46254	-39.9637	31.2187	0.200503	641.001	0.36849	1435
RAGE	CC16;SP-D;RAGE;CRP	-0.088225	0.474084	0.85237	-99.0556	69.2873	0.152822	641.001	0.36849	1435
CRP	CC16;SP-D;RAGE;CRP	-0.240382	0.221504	0.277822	-83.1569	57.405	0.147449	641.001	0.36849	1435
Fibrinogen	Fibrinogen	-0.722552	1.07038	0.49965	-2.06543	3.2385	0.523621	652.968	0.337637	1428
CC16	CC16;Fibrinogen	1.25011	0.463799	0.00703121	2.6447	1.30795	0.0431739	649.822	0.346989	1428
Fibrinogen	CC16;Fibrinogen	-0.565212	1.13649	0.618954	-1.21645	2.8213	0.666348	649.822	0.346989	1428
SP-D	SP-D;Fibrinogen	1.36703	0.996806	0.170249	2.38517	2.06919	0.249031	653.613	0.342079	1427
Fibrinogen	SP-D;Fibrinogen	-0.893022	1.36161	0.511916	-2.11	5.59823	0.706244	653.613	0.342079	1427
CC16	CC16;SP-D;Fibrinogen	1.12237	0.448539	0.0123395	2.19551	1.28011	0.0863287	651.371	0.350232	1427
SP-D	CC16;SP-D;Fibrinogen	1.24975	0.827866	0.131146	1.80558	1.89982	0.34191	651.371	0.350232	1427
Fibrinogen	CC16;SP-D;Fibrinogen	-0.483816	1.10473	0.661423	-0.843775	2.51999	0.737752	651.371	0.350232	1427
RAGE	RAGE;Fibrinogen	-0.309137	0.541871	0.568339	-2.93816	1.54943	0.0579231	648.169	0.349608	1418
Fibrinogen	RAGE;Fibrinogen	-0.843965	1.07303	0.431558	-2.72859	3.29866	0.408134	648.169	0.349608	1418
CC16	CC16;RAGE;Fibrinogen	1.22408	0.44677	0.0061466	5.22476	3.03647	0.0853109	642.38	0.362336	1418
RAGE	CC16;RAGE;Fibrinogen	-0.542055	0.553779	0.327664	-4.68126	2.3269	0.0442411	642.38	0.362336	1418
Fibrinogen	CC16;RAGE;Fibrinogen	-0.93161	1.08599	0.390979	-2.68448	3.93814	0.495454	642.38	0.362336	1418
SP-D	SP-D;RAGE;Fibrinogen	1.23603	0.605659	0.0412714	3.62927	2.65931	0.172334	648.255	0.354755	1417
RAGE	SP-D;RAGE;Fibrinogen	-0.368259	0.556805	0.50837	-3.4463	1.69512	0.042045	648.255	0.354755	1417
Fibrinogen	SP-D;RAGE;Fibrinogen	-1.18976	1.07387	0.267895	-5.46307	4.45437	0.220028	648.255	0.354755	1417
CC16	CC16;SP-D;RAGE;Fibrinogen	1.14845	0.457497	0.0120632	5.11904	3.21655	0.111504	645.193	0.363921	1417
SP-D	CC16;SP-D;RAGE;Fibrinogen	0.485326	0.590465	0.411111	-0.170054	2.28624	0.940707	645.193	0.363921	1417
RAGE	CC16;SP-D;RAGE;Fibrinogen	-0.645514	0.567653	0.25547	-4.60294	2.30808	0.0461224	645.193	0.363921	1417
Fibrinogen	CC16;SP-D;RAGE;Fibrinogen	-0.928153	1.09359	0.396038	-2.41753	3.88602	0.53387	645.193	0.363921	1417
CRP	CRP;Fibrinogen	-0.180585	0.293831	0.538826	-0.859515	0.757216	0.256333	655.584	0.339452	1428
Fibrinogen	CRP;Fibrinogen	-0.439261	1.20329	0.715073	-0.889467	3.46821	0.797593	655.584	0.339452	1428
CC16	CC16;CRP;Fibrinogen	1.206	0.495736	0.0149851	2.4382	1.35638	0.0722447	653.297	0.347674	1428
CRP	CC16;CRP;Fibrinogen	-0.105809	0.292787	0.71781	-0.482091	0.681169	0.479106	653.297	0.347674	1428
Fibrinogen	CC16;CRP;Fibrinogen	-0.430081	1.31607	0.743826	-0.399189	3.25943	0.902525	653.297	0.347674	1428
SP-D	SP-D;CRP;Fibrinogen	1.15921	0.735017	0.114766	2.0993	2.19674	0.339251	656.719	0.343249	1427
CRP	SP-D;CRP;Fibrinogen	-0.10369	0.306255	0.73493	-0.755183	0.883765	0.392825	656.719	0.343249	1427
Fibrinogen	SP-D;CRP;Fibrinogen	-0.84486	1.24194	0.49633	-1.9018	4.30835	0.658908	656.719	0.343249	1427
CC16	CC16;SP-D;CRP;Fibrinogen	1.11892	0.450295	0.0129606	2.16295	1.22535	0.077534	655.06	0.350638	1427
SP-D	CC16;SP-D;CRP;Fibrinogen	1.20878	0.804694	0.133055	1.70425	1.85321	0.357771	655.06	0.350638	1427
CRP	CC16;SP-D;CRP;Fibrinogen	-0.00772048	0.311235	0.98021	-0.297387	0.659045	0.651817	655.06	0.350638	1427
Fibrinogen	CC16;SP-D;CRP;Fibrinogen	-0.497436	1.24278	0.688965	-0.26017	2.80583	0.926122	655.06	0.350638	1427
RAGE	RAGE;CRP;Fibrinogen	-0.235806	0.537404	0.660816	-3.01938	1.62119	0.0625397	650.681	0.351548	1418
CRP	RAGE;CRP;Fibrinogen	-0.130319	0.290853	0.65411	-1.02097	0.927205	0.270843	650.681	0.351548	1418
Fibrinogen	RAGE;CRP;Fibrinogen	-0.578178	1.22499	0.636937	-1.07068	3.78318	0.77717	650.681	0.351548	1418
CC16	CC16;RAGE;CRP;Fibrinogen	1.14563	0.397093	0.00391377	221.17	165.751	0.182089	635.86	0.375918	1418
RAGE	CC16;RAGE;CRP;Fibrinogen	-0.128445	0.475321	0.786985	-93.8243	69.5465	0.177309	635.86	0.375918	1418
CRP	CC16;RAGE;CRP;Fibrinogen	-0.150916	0.251371	0.548257	-73.5938	55.0994	0.181662	635.86	0.375918	1418
Fibrinogen	CC16;RAGE;CRP;Fibrinogen	-0.648884	1.05239	0.537509	17.4076	56.888	0.759607	635.86	0.375918	1418
SP-D	SP-D;RAGE;CRP;Fibrinogen	1.17927	0.480595	0.0141364	311.141	259.794	0.231055	633.274	0.37929	1417
RAGE	SP-D;RAGE;CRP;Fibrinogen	0.0949054	0.47703	0.842301	-107.022	88.422	0.226141	633.274	0.37929	1417
CRP	SP-D;RAGE;CRP;Fibrinogen	-0.00351237	0.251189	0.988844	-48.0264	42.568	0.259223	633.274	0.37929	1417
Fibrinogen	SP-D;RAGE;CRP;Fibrinogen	-0.91789	1.09464	0.40173	-299.337	246.723	0.225033	633.274	0.37929	1417
CC16	CC16;SP-D;RAGE;CRP;Fibrinogen	1.06118	0.399491	0.00789965	2213.36	35717.6	0.950588	637.762	0.378663	1417
SP-D	CC16;SP-D;RAGE;CRP;Fibrinogen	0.435458	0.473435	0.357685	110.589	2265.58	0.961068	637.762	0.378663	1417
RAGE	CC16;SP-D;RAGE;CRP;Fibrinogen	-0.224042	0.479904	0.64061	-783.466	12753.1	0.951014	637.762	0.378663	1417
CRP	CC16;SP-D;RAGE;CRP;Fibrinogen	-0.146569	0.253571	0.563252	-744.314	11658	0.949093	637.762	0.378663	1417
Fibrinogen	CC16;SP-D;RAGE;CRP;Fibrinogen	-0.579128	1.04527	0.579548	287.24	4698.34	0.951251	637.762	0.378663	1417

## Sheet: Total Prospective Exacerbations
	Biomarkers in Model	B	SE	p-value	Gamma B	Gamma SE	Gamma p-value	AIC	R2CU	N
None	None	NA	NA	NA	NA	NA	NA	2785.59	0.259527	1330	Negative Binomial Zero Inflation
CC16	CC16	-0.171792	0.253582	0.498115	-0.0376319	0.544952	0.944945	2783.87	0.263404	1328
SP-D	SP-D	0.273379	0.377574	0.46904	0.910068	0.810137	0.261289	2782.69	0.264401	1326
CC16	CC16;SP-D	-0.168587	0.25468	0.507999	-0.0239773	0.528841	0.963837	2785.96	0.26499	1325
SP-D	CC16;SP-D	0.285973	0.375928	0.446828	0.889445	0.800785	0.26669	2785.96	0.26499	1325
RAGE	RAGE	-0.42676	0.33397	0.201306	0.89883	0.74708	0.228928	2740.47	0.292385	1314
CC16	CC16;RAGE	-0.114399	0.263965	0.664734	-0.23208	0.570034	0.68391	2744	0.292812	1313
RAGE	CC16;RAGE	-0.366989	0.357197	0.304226	1.0066	0.789011	0.202035	2744	0.292812	1313
SP-D	SP-D;RAGE	0.37211	0.377209	0.323897	0.847903	0.805864	0.292724	2742.47	0.294023	1311
RAGE	SP-D;RAGE	-0.50456	0.347201	0.146162	0.686155	0.756421	0.36435	2742.47	0.294023	1311
CC16	CC16;SP-D;RAGE	-0.103854	0.26463	0.694725	-0.184844	0.55993	0.741309	2746.07	0.294407	1310
SP-D	CC16;SP-D;RAGE	0.360776	0.379802	0.342161	0.813706	0.810251	0.315251	2746.07	0.294407	1310
RAGE	CC16;SP-D;RAGE	-0.450588	0.371408	0.225057	0.78104	0.80669	0.332943	2746.07	0.294407	1310
CRP	CRP	0.0964097	0.180269	0.592781	0.339876	0.349359	0.330625	2783.1	0.26402	1327
CC16	CC16;CRP	-0.148487	0.256537	0.562715	-0.0186489	0.555753	0.973231	2786.47	0.264538	1326
CRP	CC16;CRP	0.0882431	0.181257	0.626371	0.315982	0.346737	0.362137	2786.47	0.264538	1326
SP-D	SP-D;CRP	0.361979	0.371897	0.330389	1.16774	0.836914	0.162926	2784.71	0.265781	1325
CRP	SP-D;CRP	0.142791	0.184244	0.438334	0.44231	0.353392	0.210711	2784.71	0.265781	1325
CC16	CC16;SP-D;CRP	-0.135139	0.259366	0.602343	0.0192329	0.539683	0.971572	2788.15	0.266262	1324
SP-D	CC16;SP-D;CRP	0.369427	0.372543	0.321374	1.1311	0.830514	0.173222	2788.15	0.266262	1324
CRP	CC16;SP-D;CRP	0.135896	0.185704	0.464299	0.418827	0.351578	0.233544	2788.15	0.266262	1324
RAGE	RAGE;CRP	-0.375059	0.331903	0.258466	1.19769	0.833068	0.150522	2742.04	0.294154	1312
CRP	RAGE;CRP	0.127402	0.181927	0.483743	0.507619	0.405911	0.211092	2742.04	0.294154	1312
CC16	CC16;RAGE;CRP	-0.0949909	0.264761	0.71976	-0.276095	0.591699	0.640776	2745.59	0.294566	1311
RAGE	CC16;RAGE;CRP	-0.323108	0.352975	0.359989	1.31988	0.8746	0.131266	2745.59	0.294566	1311
CRP	CC16;RAGE;CRP	0.123589	0.182402	0.498049	0.503256	0.406352	0.21554	2745.59	0.294566	1311
SP-D	SP-D;RAGE;CRP	0.436166	0.378095	0.248669	1.08952	0.870699	0.210819	2743.73	0.295849	1310
RAGE	SP-D;RAGE;CRP	-0.44997	0.345819	0.1932	0.943632	0.822504	0.251271	2743.73	0.295849	1310
CRP	SP-D;RAGE;CRP	0.164356	0.183664	0.370856	0.561039	0.391937	0.152301	2743.73	0.295849	1310
CC16	CC16;SP-D;RAGE;CRP	-0.0816234	0.267971	0.760673	-0.206559	0.590805	0.726622	2747.4	0.296193	1309
SP-D	CC16;SP-D;RAGE;CRP	0.421004	0.382296	0.270787	1.0479	0.879854	0.233658	2747.4	0.296193	1309
RAGE	CC16;SP-D;RAGE;CRP	-0.404065	0.369802	0.274546	1.05123	0.890984	0.23806	2747.4	0.296193	1309
CRP	CC16;SP-D;RAGE;CRP	0.159086	0.184264	0.387938	0.555675	0.394754	0.159235	2747.4	0.296193	1309
Fibrinogen	Fibrinogen	-0.048886	0.92906	0.958036	1.92562	1.7395	0.268296	2735.69	0.296563	1305
CC16	CC16;Fibrinogen	-0.154068	0.253759	0.543756	-0.0756879	0.542702	0.889083	2739.31	0.296797	1305
Fibrinogen	CC16;Fibrinogen	-0.0215772	0.927477	0.981439	1.90529	1.73613	0.272451	2739.31	0.296797	1305
SP-D	SP-D;Fibrinogen	0.326035	0.381595	0.392884	1.05973	0.821889	0.197264	2737.79	0.297876	1304
Fibrinogen	SP-D;Fibrinogen	0.00707537	0.923197	0.993885	1.96323	1.71315	0.251806	2737.79	0.297876	1304
CC16	CC16;SP-D;Fibrinogen	-0.151651	0.255304	0.55251	-0.0605059	0.526026	0.908426	2741.42	0.298103	1304
SP-D	CC16;SP-D;Fibrinogen	0.334234	0.380457	0.379669	1.04537	0.814886	0.199547	2741.42	0.298103	1304
Fibrinogen	CC16;SP-D;Fibrinogen	0.0266043	0.92084	0.976951	1.93628	1.71059	0.257663	2741.42	0.298103	1304
RAGE	RAGE;Fibrinogen	-0.474361	0.341076	0.164293	0.774228	0.751505	0.302899	2707.8	0.31746	1295
Fibrinogen	RAGE;Fibrinogen	0.259402	0.932297	0.780829	2.17842	1.75085	0.213424	2707.8	0.31746	1295
CC16	CC16;RAGE;Fibrinogen	-0.0863715	0.263311	0.742896	-0.242826	0.565839	0.667819	2711.58	0.317589	1295
RAGE	CC16;RAGE;Fibrinogen	-0.427566	0.364572	0.240881	0.879027	0.795683	0.26927	2711.58	0.317589	1295
Fibrinogen	CC16;RAGE;Fibrinogen	0.248176	0.933305	0.790307	2.16973	1.75854	0.217268	2711.58	0.317589	1295
SP-D	SP-D;RAGE;Fibrinogen	0.423734	0.382295	0.267691	0.969538	0.814919	0.23415	2710	0.318694	1294
RAGE	SP-D;RAGE;Fibrinogen	-0.565584	0.352016	0.10812	0.530281	0.738207	0.472551	2710	0.318694	1294
Fibrinogen	SP-D;RAGE;Fibrinogen	0.318911	0.924726	0.730192	2.26658	1.7133	0.185859	2710	0.318694	1294
CC16	CC16;SP-D;RAGE;Fibrinogen	-0.0720295	0.264254	0.785179	-0.182253	0.55171	0.741142	2713.87	0.318774	1294
SP-D	CC16;SP-D;RAGE;Fibrinogen	0.413489	0.385005	0.282829	0.948029	0.819402	0.247282	2713.87	0.318774	1294
RAGE	CC16;SP-D;RAGE;Fibrinogen	-0.527994	0.375115	0.159264	0.60824	0.777329	0.433936	2713.87	0.318774	1294
Fibrinogen	CC16;SP-D;RAGE;Fibrinogen	0.310445	0.926602	0.737598	2.26679	1.72249	0.188174	2713.87	0.318774	1294
CRP	CRP;Fibrinogen	0.0980058	0.193263	0.612076	0.2317	0.359987	0.519812	2739.22	0.296855	1305
Fibrinogen	CRP;Fibrinogen	-0.155428	0.962377	0.871696	1.68416	1.79885	0.349148	2739.22	0.296855	1305
CC16	CC16;CRP;Fibrinogen	-0.134003	0.25728	0.602474	-0.0455127	0.552458	0.934343	2742.93	0.297034	1305
CRP	CC16;CRP;Fibrinogen	0.0857182	0.195256	0.660659	0.211284	0.358927	0.556092	2742.93	0.297034	1305
Fibrinogen	CC16;CRP;Fibrinogen	-0.115255	0.962562	0.904691	1.67904	1.7937	0.349233	2742.93	0.297034	1305
SP-D	SP-D;CRP;Fibrinogen	0.396782	0.376464	0.291897	1.27611	0.853206	0.13474	2740.79	0.29849	1304
CRP	SP-D;CRP;Fibrinogen	0.146022	0.197524	0.459748	0.340611	0.36603	0.352085	2740.79	0.29849	1304
Fibrinogen	SP-D;CRP;Fibrinogen	-0.119306	0.955215	0.900603	1.67318	1.7733	0.345404	2740.79	0.29849	1304
CC16	CC16;SP-D;CRP;Fibrinogen	-0.119125	0.260773	0.647806	-0.0102948	0.539724	0.984782	2744.55	0.298639	1304
SP-D	CC16;SP-D;CRP;Fibrinogen	0.400245	0.377172	0.288611	1.24691	0.847485	0.141207	2744.55	0.298639	1304
CRP	CC16;SP-D;CRP;Fibrinogen	0.135417	0.200029	0.498412	0.32101	0.365647	0.379985	2744.55	0.298639	1304
Fibrinogen	CC16;SP-D;CRP;Fibrinogen	-0.0941267	0.954536	0.921448	1.64762	1.767	0.351109	2744.55	0.298639	1304
RAGE	RAGE;CRP;Fibrinogen	-0.417424	0.345588	0.2271	1.02151	0.852069	0.230582	2710.89	0.318008	1295
CRP	RAGE;CRP;Fibrinogen	0.100248	0.197357	0.611488	0.364527	0.405229	0.368355	2710.89	0.318008	1295
Fibrinogen	RAGE;CRP;Fibrinogen	0.0955681	0.984465	0.922666	1.63532	1.87416	0.382902	2710.89	0.318008	1295
CC16	CC16;RAGE;CRP;Fibrinogen	-0.0737058	0.264617	0.7806	-0.256878	0.583261	0.659635	2714.68	0.318133	1295
RAGE	CC16;RAGE;CRP;Fibrinogen	-0.374703	0.36637	0.306428	1.13985	0.90392	0.207304	2714.68	0.318133	1295
CRP	CC16;RAGE;CRP;Fibrinogen	0.0962659	0.198347	0.627434	0.365796	0.408934	0.371048	2714.68	0.318133	1295
Fibrinogen	CC16;RAGE;CRP;Fibrinogen	0.0851951	0.985994	0.931144	1.6185	1.88284	0.390005	2714.68	0.318133	1295
SP-D	SP-D;RAGE;CRP;Fibrinogen	0.473451	0.380793	0.213746	1.17169	0.866674	0.176393	2712.67	0.319492	1294
RAGE	SP-D;RAGE;CRP;Fibrinogen	-0.503923	0.358346	0.159651	0.752531	0.82098	0.359339	2712.67	0.319492	1294
CRP	SP-D;RAGE;CRP;Fibrinogen	0.139922	0.199023	0.482027	0.424868	0.393662	0.280466	2712.67	0.319492	1294
Fibrinogen	SP-D;RAGE;CRP;Fibrinogen	0.146726	0.974187	0.88028	1.75913	1.81263	0.331804	2712.67	0.319492	1294
CC16	CC16;SP-D;RAGE;CRP;Fibrinogen	-0.0507327	0.268397	0.850076	-0.172878	0.576126	0.764123	2716.58	0.319549	1294
SP-D	CC16;SP-D;RAGE;CRP;Fibrinogen	0.46117	0.385237	0.231265	1.14613	0.875364	0.190427	2716.58	0.319549	1294
RAGE	CC16;SP-D;RAGE;CRP;Fibrinogen	-0.474332	0.382339	0.214751	0.830728	0.877447	0.343763	2716.58	0.319549	1294
CRP	CC16;SP-D;RAGE;CRP;Fibrinogen	0.134898	0.200185	0.500394	0.421599	0.396121	0.287184	2716.58	0.319549	1294
Fibrinogen	CC16;SP-D;RAGE;CRP;Fibrinogen	0.137295	0.978993	0.888469	1.74999	1.82736	0.338235	2716.58	0.319549	1294

## Sheet: SevereProspective Exacerbations
	Biomarkers in Model	B	SE	p-value	Gamma B	Gamma SE	Gamma p-value	AIC	R2CU	N	Negative Binomial Zero Inflation
None	None	NA	NA	NA	NA	NA	NA	1226.08	0.244749	1330
CC16	CC16	-0.419535	0.392483	0.285103	-1.4001	1.20935	0.246975	1227.75	0.247109	1328
SP-D	SP-D	-0.386396	0.625214	0.536561	0.281647	1.31373	0.830245	1228.71	0.246323	1326
CC16	CC16;SP-D	-0.378969	0.407448	0.352317	-1.47922	1.23198	0.229873	1230.76	0.248255	1325
SP-D	CC16;SP-D	-0.202148	0.72006	0.778911	0.71967	1.86727	0.699932	1230.76	0.248255	1325
RAGE	RAGE	-0.829599	0.541738	0.125679	-0.616949	1.47929	0.676637	1215.33	0.259907	1314
CC16	CC16;RAGE	-0.197158	0.444145	0.657112	-1.23887	1.22097	0.31027	1218.11	0.261136	1313
RAGE	CC16;RAGE	-0.715278	0.656618	0.276006	-0.38815	1.98419	0.844906	1218.11	0.261136	1313
SP-D	SP-D;RAGE	0.0281833	0.795656	0.971744	1.08512	2.52121	0.666908	1218.52	0.260881	1311
RAGE	SP-D;RAGE	-0.867045	0.581785	0.13614	-1.03805	1.94263	0.593097	1218.52	0.260881	1311
CC16	CC16;SP-D;RAGE	-0.164627	0.437515	0.706711	-1.50797	1.32464	0.254953	1220.98	0.262414	1310
SP-D	CC16;SP-D;RAGE	0.128122	0.568752	0.821771	1.88822	2.23422	0.398034	1220.98	0.262414	1310
RAGE	CC16;SP-D;RAGE	-0.857834	0.62301	0.168537	-1.42572	2.39903	0.552318	1220.98	0.262414	1310
CRP	CRP	0.0915782	0.260479	0.725156	2.0616	1.22064	0.0912275	1223.13	0.251591	1327
CC16	CC16;CRP	-0.289886	0.395127	0.463161	-1.41642	1.35982	0.297584	1225.92	0.252802	1326
CRP	CC16;CRP	0.0408777	0.277642	0.882949	1.78195	1.173	0.128727	1225.92	0.252802	1326
SP-D	SP-D;CRP	-0.0104262	0.512859	0.98378	3.78507	3.056	0.215505	1224.22	0.254491	1325
CRP	SP-D;CRP	0.0904623	0.257858	0.725722	2.83875	1.35797	0.036578	1224.22	0.254491	1325
CC16	CC16;SP-D;CRP	-0.238877	0.383824	0.533704	-1.60531	1.39392	0.249464	1226.84	0.255874	1324
SP-D	CC16;SP-D;CRP	0.0630225	0.517275	0.903029	3.87012	2.87482	0.178234	1226.84	0.255874	1324
CRP	CC16;SP-D;CRP	0.0604323	0.263588	0.818661	2.60836	1.34124	0.0518064	1226.84	0.255874	1324
RAGE	RAGE;CRP	-0.578994	0.48158	0.229254	1.31978	2.15687	0.540608	1212.36	0.26665	1312
CRP	RAGE;CRP	0.0998676	0.26556	0.70687	2.15997	1.16891	0.0646254	1212.36	0.26665	1312
CC16	CC16;RAGE;CRP	-0.129574	0.432272	0.764368	-1.42079	1.35098	0.29295	1215.23	0.267792	1311
RAGE	CC16;RAGE;CRP	-0.490476	0.541743	0.365271	1.82977	2.16376	0.397752	1215.23	0.267792	1311
CRP	CC16;RAGE;CRP	0.0731177	0.273181	0.788966	2.05612	1.11962	0.0662914	1215.23	0.267792	1311
SP-D	SP-D;RAGE;CRP	0.158979	0.536243	0.766873	3.82366	3.19484	0.231375	1214.02	0.269004	1310
RAGE	SP-D;RAGE;CRP	-0.681976	0.522396	0.191731	0.359522	2.65458	0.892268	1214.02	0.269004	1310
CRP	SP-D;RAGE;CRP	0.0884584	0.260136	0.733821	2.84429	1.3878	0.0404131	1214.02	0.269004	1310
CC16	CC16;SP-D;RAGE;CRP	-0.058956	0.412665	0.886396	-1.53171	1.37319	0.264663	1216.75	0.270274	1309
SP-D	CC16;SP-D;RAGE;CRP	0.185001	0.541561	0.732647	3.90413	3.11249	0.209718	1216.75	0.270274	1309
RAGE	CC16;SP-D;RAGE;CRP	-0.670793	0.604596	0.267219	0.475482	3.20452	0.882044	1216.75	0.270274	1309
CRP	CC16;SP-D;RAGE;CRP	0.0728983	0.266899	0.784753	2.71303	1.4038	0.0532808	1216.75	0.270274	1309
Fibrinogen	Fibrinogen	-0.166282	1.4268	0.907223	1.61343	3.21211	0.615461	1215.76	0.260133	1305
CC16	CC16;Fibrinogen	-0.383862	0.395	0.331149	-1.47576	1.25863	0.240992	1217.89	0.261909	1305
Fibrinogen	CC16;Fibrinogen	-0.386084	1.3722	0.778433	0.667104	3.24909	0.837322	1217.89	0.261909	1305
SP-D	SP-D;Fibrinogen	-0.376711	0.615183	0.540302	0.249311	1.35353	0.853862	1218.88	0.261045	1304
Fibrinogen	SP-D;Fibrinogen	-0.119772	1.42173	0.932862	1.60641	3.24257	0.620309	1218.88	0.261045	1304
CC16	CC16;SP-D;Fibrinogen	-0.347015	0.409138	0.396347	-1.5417	1.27581	0.226888	1221.07	0.262759	1304
SP-D	CC16;SP-D;Fibrinogen	-0.201706	0.70356	0.774347	0.689152	1.86839	0.712241	1221.07	0.262759	1304
Fibrinogen	CC16;SP-D;Fibrinogen	-0.381625	1.37346	0.781122	0.563704	3.3252	0.865384	1221.07	0.262759	1304
RAGE	RAGE;Fibrinogen	-0.828746	0.550249	0.132034	-0.628686	1.54343	0.683765	1207.12	0.272844	1295
Fibrinogen	RAGE;Fibrinogen	0.00246511	1.467	0.998659	1.75136	3.18412	0.582299	1207.12	0.272844	1295
CC16	CC16;RAGE;Fibrinogen	-0.144585	0.446816	0.746248	-1.24202	1.27807	0.331153	1210.03	0.273877	1295
RAGE	CC16;RAGE;Fibrinogen	-0.741787	0.663164	0.263329	-0.453056	2.13864	0.83223	1210.03	0.273877	1295
Fibrinogen	CC16;RAGE;Fibrinogen	-0.267151	1.38323	0.846853	0.967432	3.23076	0.764601	1210.03	0.273877	1295
SP-D	SP-D;RAGE;Fibrinogen	0.00637099	0.784318	0.993519	0.930463	2.29139	0.684692	1210.53	0.273479	1294
RAGE	SP-D;RAGE;Fibrinogen	-0.862476	0.586212	0.141218	-1.03697	1.93846	0.592688	1210.53	0.273479	1294
Fibrinogen	SP-D;RAGE;Fibrinogen	-0.0395097	1.47364	0.97861	1.57233	3.34151	0.637966	1210.53	0.273479	1294
CC16	CC16;SP-D;RAGE;Fibrinogen	-0.120535	0.438426	0.783372	-1.52907	1.36016	0.260935	1213.1	0.274826	1294
SP-D	CC16;SP-D;RAGE;Fibrinogen	0.13128	0.574587	0.819275	1.86012	2.28478	0.415568	1213.1	0.274826	1294
RAGE	CC16;SP-D;RAGE;Fibrinogen	-0.883716	0.620093	0.154118	-1.55962	2.42508	0.520146	1213.1	0.274826	1294
Fibrinogen	CC16;SP-D;RAGE;Fibrinogen	-0.348561	1.32957	0.793197	0.460819	3.36751	0.891155	1213.1	0.274826	1294
CRP	CRP;Fibrinogen	0.0814888	0.280197	0.771184	2.26921	1.46987	0.122632	1213.3	0.266265	1305
Fibrinogen	CRP;Fibrinogen	-0.257312	1.36345	0.850311	-0.748506	3.46084	0.828771	1213.3	0.266265	1305
CC16	CC16;CRP;Fibrinogen	-0.287268	0.400884	0.47363	-1.55686	1.40867	0.269071	1216	0.267494	1305
CRP	CC16;CRP;Fibrinogen	0.0294844	0.301324	0.922052	1.93914	1.3158	0.140553	1216	0.267494	1305
Fibrinogen	CC16;CRP;Fibrinogen	-0.275235	1.38702	0.842704	-1.18966	3.33315	0.721154	1216	0.267494	1305
SP-D	SP-D;CRP;Fibrinogen	-0.0201535	0.521134	0.969152	3.65276	3.0042	0.224029	1214.68	0.26882	1304
CRP	SP-D;CRP;Fibrinogen	0.0707822	0.281568	0.801516	2.88308	1.36971	0.035302	1214.68	0.26882	1304
Fibrinogen	SP-D;CRP;Fibrinogen	-0.103538	1.37192	0.939841	-0.951954	3.80516	0.802452	1214.68	0.26882	1304
CC16	CC16;SP-D;CRP;Fibrinogen	-0.251744	0.389424	0.517987	-1.72643	1.40479	0.219087	1217.11	0.270301	1304
SP-D	CC16;SP-D;CRP;Fibrinogen	0.059786	0.524598	0.909265	3.74301	2.79252	0.180125	1217.11	0.270301	1304
CRP0	CC16;SP-D;CRP;Fibrinogen	0.0405766	0.289498	0.888532	2.64812	1.35132	0.0500361	1217.11	0.270301	1304
Fibrinogen	CC16;SP-D;CRP;Fibrinogen	-0.161718	1.3761	0.906449	-1.67113	3.56763	0.639487	1217.11	0.270301	1304
RAGE	RAGE;CRP;Fibrinogen	-0.588132	0.484893	0.225164	1.36235	2.30494	0.554483	1204.46	0.279119	1295
CRP	RAGE;CRP;Fibrinogen	0.0756051	0.286997	0.792216	2.29641	1.34837	0.0885489	1204.46	0.279119	1295
Fibrinogen	RAGE;CRP;Fibrinogen	-0.0910008	1.38163	0.947485	-0.45052	3.41276	0.894976	1204.46	0.279119	1295
CC16	CC16;RAGE;CRP;Fibrinogen	-0.108648	0.437999	0.804092	-1.49912	1.41271	0.288615	1207.29	0.280216	1295
RAGE	CC16;RAGE;CRP;Fibrinogen	-0.51051	0.544798	0.348726	1.86159	2.30233	0.418766	1207.29	0.280216	1295
CRP	CC16;RAGE;CRP;Fibrinogen	0.0570915	0.297757	0.847947	2.21037	1.25417	0.0779992	1207.29	0.280216	1295
Fibrinogen	CC16;RAGE;CRP;Fibrinogen	-0.195697	1.39603	0.888517	-1.02077	3.34919	0.760534	1207.29	0.280216	1295
SP-D	SP-D;RAGE;CRP;Fibrinogen	0.15658	0.544554	0.773701	3.82262	3.18388	0.229899	1206.31	0.281212	1294
RAGE	SP-D;RAGE;CRP;Fibrinogen	-0.696722	0.529853	0.188532	0.267039	2.71476	0.921642	1206.31	0.281212	1294
CRP	SP-D;RAGE;CRP;Fibrinogen	0.0568902	0.284232	0.84136	2.89666	1.39545	0.0379136	1206.31	0.281212	1294
Fibrinogen	SP-D;RAGE;CRP;Fibrinogen	0.0309736	1.37621	0.982044	-0.898719	3.79049	0.81258	1206.31	0.281212	1294
CC16	CC16;SP-D;RAGE;CRP;Fibrinogen	-0.0547517	0.417058	0.895553	-1.61679	1.40418	0.249561	1208.95	0.282487	1294
SP-D	CC16;SP-D;RAGE;CRP;Fibrinogen	0.189541	0.544667	0.727844	3.92209	3.03537	0.196312	1208.95	0.282487	1294
RAGE	CC16;SP-D;RAGE;CRP;Fibrinogen	-0.695039	0.600302	0.246939	0.316498	3.01774	0.916472	1208.95	0.282487	1294
CRP	CC16;SP-D;RAGE;CRP;Fibrinogen	0.0473414	0.292375	0.871369	2.76576	1.40943	0.0497239	1208.95	0.282487	1294
Fibrinogen	CC16;SP-D;RAGE;CRP;Fibrinogen	-0.0964581	1.37741	0.944171	-1.6115	3.58009	0.652617	1208.95	0.282487	1294

## Sheet: Decline in FEV1
										R2m (Biomarkers)
	Biomarkers in Model	B	SE	t-value	p-value	AIC	N	R2m	R2c	- R2m (None)	Linear Mixed
SP-D	SP-D	0.0144635	0.00839732	1.72239	0.0855009	1358.25	1238	0.418694	0.95701	3.42014e-06
	None	NA	NA	NA	NA	1347.72	1238	0.418691	0.956753	0
SP-D	SP-D,CRP	0.0147898	0.00837883	1.76514	0.0780372	1340.49	1236	0.447785	0.957005	0.0290939
CRP	SP-D,CRP	0.00617645	0.00407686	1.515	0.130286	1340.49	1236	0.447785	0.957005	0.0290939
CRP	CRP	0.00612927	0.00408377	1.50089	0.133898	1329.73	1236	0.447742	0.956765	0.0290512
CC16	CC16,SP-D	-0.00515269	0.0078869	-0.653322	0.513793	1328.63	1238	0.451164	0.956991	0.0324728
SP-D	CC16,SP-D	0.0152607	0.00847765	1.80011	0.0723328	1328.63	1238	0.451164	0.956991	0.0324728
SP-D	SP-D,RAGE	0.0136269	0.00879157	1.55	0.121663	1326.23	1224	0.438979	0.957234	0.0202881
RAGE	SP-D,RAGE	-0.0029622	0.00998365	-0.296705	0.766793	1326.23	1224	0.438979	0.957234	0.0202881
CC16	CC16	-0.00319921	0.00782596	-0.408795	0.682832	1317.83	1238	0.451185	0.956716	0.0324937
SP-D	SP-D,CRP,Fibrinogen	0.0119452	0.00857992	1.39222	0.164368	1317.1	1216	0.459838	0.95673	0.0411471
CRP	SP-D,CRP,Fibrinogen	0.00382282	0.00450862	0.847891	0.396835	1317.1	1216	0.459838	0.95673	0.0411471
Fibrinogen	SP-D,CRP,Fibrinogen	0.0343045	0.0228248	1.50295	0.133376	1317.1	1216	0.459838	0.95673	0.0411471
SP-D	SP-D,RAGE,CRP	0.013498	0.00878345	1.53675	0.124877	1315.92	1222	0.462638	0.957211	0.0439473
RAGE	SP-D,RAGE,CRP	-0.00124091	0.0101004	-0.122856	0.902261	1315.92	1222	0.462638	0.957211	0.0439473
CRP	SP-D,RAGE,CRP	0.00567014	0.00413071	1.37268	0.17036	1315.92	1222	0.462638	0.957211	0.0439473
RAGE	RAGE	0.00144198	0.00958083	0.150506	0.880415	1314.84	1224	0.439036	0.957039	0.0203451
SP-D	SP-D,Fibrinogen	0.0113718	0.00855298	1.32957	0.184162	1314.39	1216	0.446517	0.956771	0.027826
Fibrinogen	SP-D,Fibrinogen	0.0421462	0.0208831	2.01819	0.044013	1314.39	1216	0.446517	0.956771	0.027826
CC16	CC16,SP-D,CRP	-0.00447749	0.00788095	-0.568141	0.570147	1313.11	1236	0.478859	0.956966	0.0601686
SP-D	CC16,SP-D,CRP	0.0154835	0.00846	1.8302	0.0677051	1313.11	1236	0.478859	0.956966	0.0601686
CRP	CC16,SP-D,CRP	0.00602881	0.00408322	1.47648	0.140327	1313.11	1236	0.478859	0.956966	0.0601686
CRP	CRP,Fibrinogen	0.00334399	0.00449891	0.743289	0.457596	1305.53	1216	0.459677	0.956553	0.0409857
Fibrinogen	CRP,Fibrinogen	0.0396722	0.0225166	1.76191	0.0785907	1305.53	1216	0.459677	0.956553	0.0409857
SP-D	SP-D,RAGE,CRP,Fibrinogen	0.0111301	0.00895407	1.24302	0.214347	1305.29	1208	0.470822	0.956985	0.0521311
RAGE	SP-D,RAGE,CRP,Fibrinogen	-0.000997733	0.0101413	-0.098383	0.921661	1305.29	1208	0.470822	0.956985	0.0521311
CRP	SP-D,RAGE,CRP,Fibrinogen	0.00307335	0.00457509	0.671757	0.501998	1305.29	1208	0.470822	0.956985	0.0521311
Fibrinogen	SP-D,RAGE,CRP,Fibrinogen	0.0370947	0.0230627	1.60843	0.108269	1305.29	1208	0.470822	0.956985	0.0521311
CC16	CC16,SP-D,RAGE	-0.00401046	0.00808333	-0.496139	0.619976	1305.16	1224	0.46147	0.957126	0.0427796
SP-D	CC16,SP-D,RAGE	0.0140512	0.00882437	1.59231	0.111835	1305.16	1224	0.46147	0.957126	0.0427796
RAGE	CC16,SP-D,RAGE	-0.00213624	0.0101426	-0.210619	0.833255	1305.16	1224	0.46147	0.957126	0.0427796
RAGE	RAGE,CRP	0.0032272	0.00968244	0.333304	0.73902	1304.47	1222	0.462697	0.95702	0.0440063
CRP	RAGE,CRP	0.00592922	0.00413191	1.43498	0.151808	1304.47	1222	0.462697	0.95702	0.0440063
Fibrinogen	Fibrinogen	0.0463598	0.0206585	2.2441	0.0251865	1303.28	1216	0.445967	0.956608	0.0272764
CC16	CC16,CRP	-0.00249588	0.00782099	-0.319126	0.74974	1302.26	1236	0.478938	0.956691	0.0602473
CRP	CC16,CRP	0.00603445	0.00409097	1.47507	0.140707	1302.26	1236	0.478938	0.956691	0.0602473
SP-D	SP-D,RAGE,Fibrinogen	0.010935	0.00894679	1.22222	0.222104	1298.34	1208	0.460841	0.957058	0.0421499
RAGE	SP-D,RAGE,Fibrinogen	-0.00196526	0.0100338	-0.195865	0.844782	1298.34	1208	0.460841	0.957058	0.0421499
Fibrinogen	SP-D,RAGE,Fibrinogen	0.0434195	0.0210706	2.06067	0.039766	1298.34	1208	0.460841	0.957058	0.0421499
CC16	CC16,SP-D,RAGE,CRP	-0.00364085	0.00806945	-0.451189	0.652015	1295.64	1222	0.485437	0.957094	0.0667462
SP-D	CC16,SP-D,RAGE,CRP	0.0138924	0.00881748	1.57556	0.115651	1295.64	1222	0.485437	0.957094	0.0667462
RAGE	CC16,SP-D,RAGE,CRP	-0.000522946	0.0102522	-0.0510081	0.959336	1295.64	1222	0.485437	0.957094	0.0667462
CRP	CC16,SP-D,RAGE,CRP	0.00559823	0.00413219	1.35479	0.175992	1295.64	1222	0.485437	0.957094	0.0667462
CC16	CC16,RAGE	-0.00289884	0.00806359	-0.359498	0.719348	1294.08	1224	0.461489	0.956914	0.042798
RAGE	CC16,RAGE	0.00212193	0.00979432	0.216649	0.828554	1294.08	1224	0.461489	0.956914	0.042798
CC16	CC16,SP-D,CRP,Fibrinogen	-0.00451803	0.00794359	-0.568764	0.569729	1293.4	1216	0.488456	0.956699	0.0697647
SP-D	CC16,SP-D,CRP,Fibrinogen	0.0126126	0.00865524	1.45722	0.145578	1293.4	1216	0.488456	0.956699	0.0697647
CRP	CC16,SP-D,CRP,Fibrinogen	0.00367778	0.00451396	0.814757	0.415534	1293.4	1216	0.488456	0.956699	0.0697647
Fibrinogen	CC16,SP-D,CRP,Fibrinogen	0.034443	0.0228286	1.50876	0.131885	1293.4	1216	0.488456	0.956699	0.0697647
RAGE	RAGE,CRP,Fibrinogen	0.00253561	0.00973855	0.260368	0.794669	1292.9	1208	0.471039	0.956835	0.0523486
CRP	RAGE,CRP,Fibrinogen	0.00290203	0.00457519	0.634296	0.52613	1292.9	1208	0.471039	0.956835	0.0523486
Fibrinogen	RAGE,CRP,Fibrinogen	0.0415722	0.0227901	1.82414	0.0686296	1292.9	1208	0.471039	0.956835	0.0523486
CC16	CC16,SP-D,Fibrinogen	-0.00481177	0.00793349	-0.606513	0.544402	1290.2	1216	0.475353	0.956756	0.0566621
SP-D	CC16,SP-D,Fibrinogen	0.012103	0.00863187	1.40213	0.161392	1290.2	1216	0.475353	0.956756	0.0566621
Fibrinogen	CC16,SP-D,Fibrinogen	0.041976	0.0208881	2.00957	0.0449222	1290.2	1216	0.475353	0.956756	0.0566621
CC16	CC16,SP-D,RAGE,CRP,Fibrinogen	-0.0034345	0.00810453	-0.423775	0.671882	1286.94	1208	0.492797	0.956871	0.0741063
SP-D	CC16,SP-D,RAGE,CRP,Fibrinogen	0.0114829	0.00898631	1.27782	0.201808	1286.94	1208	0.492797	0.956871	0.0741063
RAGE	CC16,SP-D,RAGE,CRP,Fibrinogen	-0.000325121	0.0102912	-0.031592	0.974808	1286.94	1208	0.492797	0.956871	0.0741063
CRP	CC16,SP-D,RAGE,CRP,Fibrinogen	0.0030135	0.00457652	0.658471	0.51049	1286.94	1208	0.492797	0.956871	0.0741063
Fibrinogen	CC16,SP-D,RAGE,CRP,Fibrinogen	0.037141	0.0230676	1.6101	0.107906	1286.94	1208	0.492797	0.956871	0.0741063
RAGE	RAGE,Fibrinogen	0.0015654	0.00961314	0.16284	0.870699	1285.85	1208	0.461105	0.956912	0.0424137
Fibrinogen	RAGE,Fibrinogen	0.0474822	0.0208158	2.28106	0.0228944	1285.85	1208	0.461105	0.956912	0.0424137
CC16	CC16,RAGE,CRP	-0.00253539	0.00804895	-0.314997	0.752873	1284.49	1222	0.485465	0.95689	0.0667746
RAGE	CC16,RAGE,CRP	0.00379744	0.00988857	0.384023	0.701096	1284.49	1222	0.485465	0.95689	0.0667746
CRP	CC16,RAGE,CRP	0.00587492	0.00413342	1.42132	0.155738	1284.49	1222	0.485465	0.95689	0.0667746
CC16	CC16,CRP,Fibrinogen	-0.00300945	0.00788305	-0.381761	0.702773	1281.53	1216	0.488522	0.95649	0.0698309
CRP	CC16,CRP,Fibrinogen	0.00321809	0.00450705	0.714013	0.475496	1281.53	1216	0.488522	0.95649	0.0698309
Fibrinogen	CC16,CRP,Fibrinogen	0.0399922	0.0225309	1.775	0.076403	1281.53	1216	0.488522	0.95649	0.0698309
CC16	CC16,SP-D,RAGE,Fibrinogen	-0.0035123	0.00810054	-0.433588	0.664744	1280.18	1208	0.482179	0.956951	0.0634877
SP-D	CC16,SP-D,RAGE,Fibrinogen	0.0112976	0.0089792	1.2582	0.208812	1280.18	1208	0.482179	0.956951	0.0634877
RAGE	CC16,SP-D,RAGE,Fibrinogen	-0.0012564	0.0101886	-0.123314	0.9019	1280.18	1208	0.482179	0.956951	0.0634877
Fibrinogen	CC16,SP-D,RAGE,Fibrinogen	0.0433423	0.0210754	2.05654	0.0401642	1280.18	1208	0.482179	0.956951	0.0634877
CC16	CC16,Fibrinogen	-0.00332274	0.00786823	-0.422299	0.672957	1278.54	1216	0.475171	0.956556	0.0564805
Fibrinogen	CC16,Fibrinogen	0.0464328	0.0206639	2.24705	0.024997	1278.54	1216	0.475171	0.956556	0.0564805
CC16	CC16,RAGE,CRP,Fibrinogen	-0.00258132	0.00808139	-0.319415	0.749523	1274.72	1208	0.493002	0.956709	0.0743107
RAGE	CC16,RAGE,CRP,Fibrinogen	0.00310868	0.00993772	0.312816	0.75453	1274.72	1208	0.493002	0.956709	0.0743107
CRP	CC16,RAGE,CRP,Fibrinogen	0.00284396	0.00457706	0.621352	0.534605	1274.72	1208	0.493002	0.956709	0.0743107
Fibrinogen	CC16,RAGE,CRP,Fibrinogen	0.0417303	0.0227976	1.83047	0.0676767	1274.72	1208	0.493002	0.956709	0.0743107
CC16	CC16,RAGE,Fibrinogen	-0.00266887	0.00807686	-0.330434	0.741187	1267.81	1208	0.482435	0.95679	0.0637442
RAGE	CC16,RAGE,Fibrinogen	0.00217979	0.00981973	0.221981	0.824405	1267.81	1208	0.482435	0.95679	0.0637442
Fibrinogen	CC16,RAGE,Fibrinogen	0.0475243	0.0208212	2.2825	0.0228097	1267.81	1208	0.482435	0.95679	0.0637442

## Sheet: Emphysema Progression
										R2m (Biomarkers) -
	Biomarkers in Model	B	SE	t-value	p-value	AIC	N	R2m	R2c	R2m (None)	Linear Mixed
	None					7280.65	1233	0.357585	0.919644
SP-D	SP-D	0.0451212	0.115054	-4.16258	0.695067	7270.84	1231	0.3593	0.921922	0.00171502
SP-D	SP-D,CRP	0.0466042	0.115117	0.373929	0.685738	7266.45	1229	0.361067	0.919592	0.00348137
CRP	SP-D,CRP	0.00254699	0.0551806	-4.25309	0.9632	7266.45	1229	0.361067	0.921842	0.00348137
CRP	CRP	0.00232259	0.0550973	0.953516	0.96639	7263.95	1229	0.36004	0.921842	0.00245448
CC-16	CC-16,SP-D	-0.433143	0.10201	-1.40299	2.51745e-05	7257.57	1231	0.360646	0.921044	0.0030611
SP-D	CC-16,SP-D	0.111135	0.11459	-3.56223	0.33251	7257.57	1231	0.360646	0.922556	0.0030611
CC-16	CC-16	-0.419485	0.101001	-0.447738	3.7486e-05	7255.75	1231	0.359667	0.922556	0.00208158
CC-16	CC-16,SP-D,CRP	-0.432233	0.102078	0.818021	2.64991e-05	7253.26	1229	0.362451	0.921046	0.00486575
SP-D	CC-16,SP-D,CRP	0.112136	0.114653	-1.55467	0.328442	7253.26	1229	0.362451	0.921046	0.00486575
CRP	CC-16,SP-D,CRP	-0.00388421	0.0544801	-3.64595	0.943186	7253.26	1229	0.362451	0.922635	0.00486575
CC-16	CC-16,CRP	-0.418517	0.101084	1.13098	3.96238e-05	7251.54	1229	0.361399	0.922635	0.00381404
CRP	CC-16,CRP	-0.00460836	0.0544375	-0.67208	0.932564	7251.54	1229	0.361399	0.922635	0.00381404
SP-D	SP-D,RAGE	0.0954521	0.114462	0.0675913	0.404658	7106.23	1217	0.362748	0.920327	0.00516309
RAGE	SP-D,RAGE	-0.192766	0.124479	-4.14782	0.12201	7106.23	1217	0.362748	0.922433	0.00516309
RAGE	RAGE	-0.168521	0.120941	-0.0583061	0.164012	7102.94	1217	0.36283	0.922433	0.00524516
SP-D	SP-D,RAGE,CRP	0.0974142	0.114506	0.388047	0.39526	7101.67	1215	0.36502	0.920155	0.00743432
RAGE	SP-D,RAGE,CRP	-0.197332	0.125547	0.0730729	0.116533	7101.67	1215	0.36502	0.920155	0.00743432
CRP	SP-D,RAGE,CRP	-0.00832405	0.0536766	-4.23961	0.876812	7101.67	1215	0.36502	0.922368	0.00743432
RAGE	RAGE,CRP	-0.172341	0.121981	0.962906	0.158219	7098.43	1215	0.365086	0.922368	0.00750073
CRP	RAGE,CRP	-0.0077788	0.0536484	-0.0432228	0.884763	7098.43	1215	0.365086	0.922368	0.00750073
CC-16	CC-16,SP-D,RAGE	-0.372535	0.10229	-1.41897	0.000294107	7097.53	1217	0.363928	0.921652	0.00634316
SP-D	CC-16,SP-D,RAGE	0.130424	0.113794	-0.120172	0.252199	7097.53	1217	0.363928	0.921652	0.00634316
RAGE	CC-16,SP-D,RAGE	-0.0846537	0.126835	-3.54088	0.504754	7097.53	1217	0.363928	0.92313	0.00634316
CC-16	CC-16,RAGE	-0.362508	0.101924	-0.472301	0.000405363	7094.86	1217	0.363948	0.92313	0.00636293
RAGE	CC-16,RAGE	-0.0546334	0.124072	-0.0967924	0.659852	7094.86	1217	0.363948	0.92313	0.00636293
CC-16	CC-16,SP-D,RAGE,CRP	-0.370641	0.102308	0.835202	0.00031634	7093.09	1215	0.366167	0.921657	0.00858166
SP-D	CC-16,SP-D,RAGE,CRP	0.13207	0.113844	-1.57435	0.246473	7093.09	1215	0.366167	0.921657	0.00858166
RAGE	CC-16,SP-D,RAGE,CRP	-0.0892929	0.127903	-0.128981	0.485369	7093.09	1215	0.366167	0.921657	0.00858166
CRP	CC-16,SP-D,RAGE,CRP	-0.00721557	0.0531792	-3.62568	0.892117	7093.09	1215	0.366167	0.923211	0.00858166
CC-16	CC-16,RAGE,CRP	-0.360531	0.101947	1.14514	0.000437076	7090.47	1215	0.366166	0.923211	0.00858089
RAGE	CC-16,RAGE,CRP	-0.0585729	0.125112	-0.699397	0.639839	7090.47	1215	0.366166	0.923211	0.00858089
CRP	CC-16,RAGE,CRP	-0.00654926	0.0531778	-0.107991	0.902024	7090.47	1215	0.366166	0.923211	0.00858089
SP-D	SP-D,CRP,Fibrinogen	0.0746172	0.113645	-0.806572	0.511705	7073.76	1208	0.355642	0.920883	-0.00194331
CRP	SP-D,CRP,Fibrinogen	0.033867	0.0586516	-3.69761	0.56387	7073.76	1208	0.355642	0.922541	-0.00194331
Fibrinogen	SP-D,CRP,Fibrinogen	-0.3019	0.284872	-0.603987	0.289679	7073.76	1208	0.355642	0.922541	-0.00194331
CRP	CRP,Fibrinogen	0.030781	0.0583759	0.586822	0.59819	7071.17	1208	0.354872	0.920719	-0.0027138
Fibrinogen	CRP,Fibrinogen	-0.273001	0.281121	-0.876871	0.331886	7071.17	1208	0.354872	0.920719	-0.0027138
SP-D	SP-D,Fibrinogen	0.069051	0.113314	-3.80515	0.542507	7068.73	1208	0.353694	0.922488	-0.00389116
Fibrinogen	SP-D,Fibrinogen	-0.239232	0.262981	1.07208	0.363353	7068.73	1208	0.353694	0.922488	-0.00389116
Fibrinogen	Fibrinogen	-0.217652	0.260338	-0.735126	0.40347	7065.91	1208	0.353094	0.922488	-0.00449105
CC-16	CC-16,SP-D,CRP,Fibrinogen	-0.376483	0.0998284	-1.4154	0.000178706	7064.27	1208	0.356957	0.920947	-0.000627968
SP-D	CC-16,SP-D,CRP,Fibrinogen	0.127352	0.11335	-0.635105	0.261669	7064.27	1208	0.356957	0.920947	-0.000627968
CRP	CC-16,SP-D,CRP,Fibrinogen	0.0252851	0.0580985	-3.53587	0.663569	7064.27	1208	0.356957	0.922451	-0.000627968
Fibrinogen	CC-16,SP-D,CRP,Fibrinogen	-0.247271	0.28233	-0.477352	0.381482	7064.27	1208	0.356957	0.922451	-0.000627968
CC-16	CC-16,CRP,Fibrinogen	-0.362307	0.0990261	-0.419684	0.000276073	7062.52	1208	0.356103	0.922451	-0.00148276
CRP	CC-16,CRP,Fibrinogen	0.0202873	0.0578911	0.977992	0.726133	7062.52	1208	0.356103	0.920978	-0.00148276
Fibrinogen	CC-16,CRP,Fibrinogen	-0.200632	0.279132	-1.60323	0.472564	7062.52	1208	0.356103	0.920978	-0.00148276
CC-16	CC-16,SP-D,Fibrinogen	-0.379193	0.0997997	-0.760255	0.000159925	7059.03	1208	0.355008	0.920978	-0.00257705
SP-D	CC-16,SP-D,Fibrinogen	0.123593	0.11305	-3.62093	0.274725	7059.03	1208	0.355008	0.922559	-0.00257705
Fibrinogen	CC-16,SP-D,Fibrinogen	-0.200412	0.26044	1.25294	0.441895	7059.03	1208	0.355008	0.922559	-0.00257705
CC-16	CC-16,Fibrinogen	-0.36498	0.0989392	-0.727101	0.000245874	7057.05	1208	0.354314	0.922559	-0.00327135
Fibrinogen	CC-16,Fibrinogen	-0.164028	0.2582	-0.578614	0.525495	7057.05	1208	0.354314	0.922559	-0.00327135
SP-D	SP-D,RAGE,CRP,Fibrinogen	0.118748	0.117218	0.541129	0.311452	7025.68	1200	0.364336	0.921376	0.00675113
RAGE	SP-D,RAGE,CRP,Fibrinogen	-0.195605	0.126731	-0.949772	0.123257	7025.68	1200	0.364336	0.921376	0.00675113
CRP	SP-D,RAGE,CRP,Fibrinogen	0.0186262	0.0594186	-3.66598	0.754032	7025.68	1200	0.364336	0.922989	0.00675113
Fibrinogen	SP-D,RAGE,CRP,Fibrinogen	-0.2444	0.287905	0.364299	0.396289	7025.68	1200	0.364336	0.922989	0.00675113
RAGE	RAGE,CRP,Fibrinogen	-0.166966	0.123479	-0.695807	0.176836	7022.86	1200	0.364322	0.922989	0.00673676
CRP	RAGE,CRP,Fibrinogen	0.0155243	0.0593173	0.635718	0.793631	7022.86	1200	0.364322	0.921235	0.00673676
Fibrinogen	RAGE,CRP,Fibrinogen	-0.202541	0.284818	0.590594	0.477288	7022.86	1200	0.364322	0.921235	0.00673676
SP-D	SP-D,RAGE,Fibrinogen	0.11694	0.117118	-1.03531	0.318457	7020.79	1200	0.361964	0.921235	0.00437852
RAGE	SP-D,RAGE,Fibrinogen	-0.201118	0.125821	-3.77575	0.110481	7020.79	1200	0.361964	0.922958	0.00437852
Fibrinogen	SP-D,RAGE,Fibrinogen	-0.209859	0.265348	1.10387	0.429332	7020.79	1200	0.361964	0.922958	0.00437852
RAGE	RAGE,Fibrinogen	-0.172009	0.12233	0.448717	0.16022	7017.87	1200	0.362005	0.922958	0.00441933
Fibrinogen	RAGE,Fibrinogen	-0.174294	0.262859	-0.850069	0.507544	7017.87	1200	0.362005	0.922958	0.00441933
CC-16	CC-16,SP-D,RAGE,CRP,Fibrinogen	-0.372829	0.103406	-1.35925	0.00033805	7017.17	1200	0.36558	0.921459	0.00799493
SP-D	CC-16,SP-D,RAGE,CRP,Fibrinogen	0.14963	0.116446	0.274425	0.19931	7017.17	1200	0.36558	0.921459	0.00799493
RAGE	CC-16,SP-D,RAGE,CRP,Fibrinogen	-0.0881511	0.129043	-0.691135	0.494803	7017.17	1200	0.36558	0.921459	0.00799493
CRP	CC-16,SP-D,RAGE,CRP,Fibrinogen	0.016916	0.05887	-3.5234	0.77395	7017.17	1200	0.36558	0.922936	0.00799493
Fibrinogen	CC-16,SP-D,RAGE,CRP,Fibrinogen	-0.192313	0.285603	-0.440622	0.500985	7017.17	1200	0.36558	0.922936	0.00799493
CC-16	CC-16,RAGE,CRP,Fibrinogen	-0.362856	0.103146	0.235164	0.000468555	7014.98	1200	0.365491	0.922936	0.00790549
RAGE	CC-16,RAGE,CRP,Fibrinogen	-0.0551141	0.126456	-0.477778	0.663115	7014.98	1200	0.365491	0.922936	0.00790549
CRP	CC-16,RAGE,CRP,Fibrinogen	0.0130506	0.0588016	0.993739	0.824435	7014.98	1200	0.365491	0.92149	0.00790549
Fibrinogen	CC-16,RAGE,CRP,Fibrinogen	-0.141215	0.282859	-1.54635	0.617795	7014.98	1200	0.365491	0.92149	0.00790549
CC-16	CC-16,SP-D,RAGE,Fibrinogen	-0.374123	0.10345	0.326002	0.000324	7012.21	1200	0.363217	0.92149	0.00563161
SP-D	CC-16,SP-D,RAGE,Fibrinogen	0.148106	0.116345	-0.826469	0.203524	7012.21	1200	0.363217	0.92149	0.00563161
RAGE	CC-16,SP-D,RAGE,Fibrinogen	-0.0928219	0.128193	-3.60916	0.469304	7012.21	1200	0.363217	0.923044	0.00563161
Fibrinogen	CC-16,SP-D,RAGE,Fibrinogen	-0.160812	0.263221	1.26604	0.541476	7012.21	1200	0.363217	0.923044	0.00563161
CC-16	CC-16,RAGE,Fibrinogen	-0.364168	0.103181	-0.684429	0.000449	7009.92	1200	0.36318	0.923044	0.00559475
RAGE	CC-16,RAGE,Fibrinogen	-0.0590172	0.125404	0.30046	0.638089	7009.92	1200	0.36318	0.923044	0.00559475
Fibrinogen	CC-16,RAGE,Fibrinogen	-0.117336	0.261035	-0.649623	0.653235	7009.92	1200	0.36318	0.923044	0.00559475

## Sheet: Mortality Covariates
		B	SE	p-value	R2	AIC	Cox Proportional Hazards
BODE	BODE	0.413295	0.0393125	3.76047e-26	0.41	1604
BODE	BODE+age2+Age	0.403959	0.0396768	1.20249e-24	0.45	1596.99
age2	BODE+age2+Age	0.00122881	0.00109511	0.261823	0.45	1596.99
Age	BODE+age2+Age	-0.12369	0.139417	0.374974	0.45	1596.99
BODE	BODE+gender	0.399415	0.0387409	3.17841e-25	0.5	1580.47
gender	BODE+gender	-0.972596	0.203042	1.66688e-06	0.5	1580.47
BODE	BODE+Severe Exacerbations	0.366068	0.0437459	1.11022e-16	0.44	1597.98
Severe Exacerbations	BODE+Severe Exacerbations	0.681719	0.23204	0.00330404	0.44	1597.98
BODE	BODE+gender+Severe Exacerbations	0.352917	0.0432394	3.33067e-16	0.53	1574.52
gender	BODE+gender+Severe_Exacerbations	-0.971145	0.203014	1.72158e-06	0.53	1574.52
Severe Exacerbations	BODE+gender+Severe_Exacerbations	0.679175	0.232349	0.00346591	0.53	1574.52
BODE	BODE+age2+Age+Severe_Exacerbations	0.35338	0.0442166	1.33227e-15	0.48	1589.76
age2	BODE+age2+Age+Severe_Exacerbations	0.00130826	0.00110875	0.238024	0.48	1589.76
Age	BODE+age2+Age+Severe_Exacerbations	-0.132071	0.141272	0.349856	0.48	1589.76
Severe Exacerbations	BODE+age2+Age+Severe_Exacerbations	0.734867	0.232482	0.00157252	0.48	1589.76
BODE	BODE+age2+Age+gender	0.39241	0.0391649	6.26053e-24	0.53	1575.34
age2	BODE+age2+Age+gender	0.00153154	0.00110255	0.164804	0.53	1575.34
Age	BODE+age2+Age+gender	-0.166244	0.14039	0.236351	0.53	1575.34
gender	BODE+age2+Age+gender	-0.942317	0.204035	3.86687e-06	0.53	1575.34
BODE	BODE+age2+Age+gender+Severe Exacerbations	0.34232	0.0438724	6.10623e-15	0.56	1568.24
age2	BODE+age2+Age+gender+Severe Exacerbations	0.00159176	0.00111482	0.153344	0.56	1568.24
Age	BODE+age2+Age+gender+Severe Exacerbations	-0.171945	0.142022	0.226014	0.56	1568.24
gender	BODE+age2+Age+gender+Severe Exacerbations	-0.939073	0.203893	4.11048e-06	0.56	1568.24
Severe Exacerbations	BODE+age2+Age+gender+Severe Exacerbations	0.730587	0.233122	0.00172485	0.56	1568.24

[truncated: 1 more sheets: Mortality]
