# Supplementary material for: Multiple biomarkers predict disease severity, progression and mortality in COPD
Source: Respir Res. 2017 Jun 13;18:117. doi: 10.1186/s12931-017-0597-7 (PMC5470282; doi:10.1186/s12931-017-0597-7)
Supplement: Supplementary file 1 — Association Between Biomarkers and COPD Outcomes. Table S2. Statistical Models. Table S3. Demographics of Subjects at Baseline: COPDGene Cohort*. Table S4. Demographics of Subjects at Baseline: ECLIPSE Cohort*. Table S5. Analysis of COPDGene cohort. Grey shading indicates each model with lines for each biomarker in that model. Columns are beta coefficient in model (B), odds ratio, standard error (SE), correlation coefficient (R2) or pseudo R2 Cragg and Uhler’s (CU) or R2m (the marginal portion of the R2), Akaike Information Criteria (AIC), and number of subjects analyzed (N). The type of model is listed on top right of table. The best model highlighted in yellow. Table S6. Analysis of ECLIPSE cohort. Best model in ECLIPSE cohort highlighted in yellow. Grey shading indicates each model with lines for each biomarker in that model. Columns are beta coefficient in model (B), odds ratio, standard error (SE), correlation coefficient (R2) or pseudo R2 Cragg and Uhler’s (CU) or R2m (the marginal portion of the R2), Akaike Information Criteria (AIC), and number of subjects analyzed (N). The type of model is listed on top right of table. Best model in COPDGene cohort in red font. Table S7. Biomarkers Associated with FEV1/FVC. Table S8. Biomarkers Associated with (A) Total (Moderate and Severe) Exacerbations and (B) Severe Exacerbations in the Previous 12 Months. Table S9. Biomarkers Associated with (A) Prospective Total (Moderate and Severe) Exacerbations or (B) Prospective Severe Exacerbations. Table S10. Enrollment Centers. Table S11. Baseline Characteristics of Subjects with Biomarker Data Compared with Entire COPDGene Cohort. Table S12. Correlation Between Biomarkers. Table S13. Biomarkers Associated with Mortality. Analysis of COPDGene and ECLIPSE cohorts by C-statistic. Covariates were BODE, age, age2, gender, and severe exacerbations. (ZIP 485 kb) [file 12931_2017_597_MOESM1_ESM.zip › Suppl. Table 6.xls]

## Sheet: FEV1 FVC
	Biomarkers in Model	B	S.E.	p-value	R2CU	AIC	N	Beta Regression
RAGE	RAGE;CRP;Fibrinogen	0.948191	0.073015	1.46428e-38	0.345733	-1992.98	1929
CRP	RAGE;CRP;Fibrinogen	-0.148312	0.0317749	3.04755e-06	0.345733	-1992.98	1929
Fibrinogen	RAGE;CRP;Fibrinogen	-0.596339	0.158842	0.000173836	0.345733	-1992.98	1929
RAGE	RAGE;Fibrinogen	0.986025	0.0727131	6.86745e-42	0.332605	-1998.77	1983
Fibrinogen	RAGE;Fibrinogen	-0.934081	0.144777	1.10488e-10	0.332605	-1998.77	1983
SP-D	SP-D;RAGE;CRP;Fibrinogen	-0.437875	0.0608584	6.24697e-13	0.364658	-2002.86	1896
RAGE	SP-D;RAGE;CRP;Fibrinogen	1.06088	0.0745946	6.69249e-46	0.364658	-2002.86	1896
CRP	SP-D;RAGE;CRP;Fibrinogen	-0.143059	0.0318554	7.09273e-06	0.364658	-2002.86	1896
Fibrinogen	SP-D;RAGE;CRP;Fibrinogen	-0.548976	0.160336	0.000617266	0.364658	-2002.86	1896
SP-D	SP-D;RAGE;Fibrinogen	-0.450239	0.0607473	1.24713e-13	0.353021	-2005.62	1942
RAGE	SP-D;RAGE;Fibrinogen	1.10804	0.0744134	3.80708e-50	0.353021	-2005.62	1942
Fibrinogen	SP-D;RAGE;Fibrinogen	-0.874244	0.146127	2.19357e-09	0.353021	-2005.62	1942
CC16	CC16;RAGE;Fibrinogen	0.53035	0.0639643	1.11975e-16	0.358968	-2018.81	1942
RAGE	CC16;RAGE;Fibrinogen	0.88444	0.0739965	6.30325e-33	0.358968	-2018.81	1942
Fibrinogen	CC16;RAGE;Fibrinogen	-0.866787	0.145323	2.45274e-09	0.358968	-2018.81	1942
CC16	CC16;RAGE;CRP;Fibrinogen	0.531015	0.0640922	1.17939e-16	0.371547	-2018.97	1896
RAGE	CC16;RAGE;CRP;Fibrinogen	0.840893	0.0740527	6.97811e-30	0.371547	-2018.97	1896
CRP	CC16;RAGE;CRP;Fibrinogen	-0.137302	0.0317373	1.51707e-05	0.371547	-2018.97	1896
Fibrinogen	CC16;RAGE;CRP;Fibrinogen	-0.55014	0.159342	0.000555273	0.371547	-2018.97	1896
SP-D	SP-D;Fibrinogen	-0.292273	0.0580234	4.72508e-07	0.263517	-2031.27	2247
Fibrinogen	SP-D;Fibrinogen	-1.08718	0.143338	3.33228e-14	0.263517	-2031.27	2247
SP-D	SP-D;CRP;Fibrinogen	-0.273261	0.0580024	2.46263e-06	0.280651	-2045.24	2188
CRP	SP-D;CRP;Fibrinogen	-0.167514	0.0306214	4.48749e-08	0.280651	-2045.24	2188
Fibrinogen	SP-D;CRP;Fibrinogen	-0.682367	0.158123	1.59291e-05	0.280651	-2045.24	2188
Fibrinogen	Fibrinogen	-1.11993	0.14114	2.10608e-15	0.254539	-2064.1	2297
CC16	CC16;SP-D;RAGE;CRP;Fibrinogen	0.528011	0.0633598	7.84721e-17	0.388522	-2068.78	1896
SP-D	CC16;SP-D;RAGE;CRP;Fibrinogen	-0.434523	0.0599505	4.22899e-13	0.388522	-2068.78	1896
RAGE	CC16;SP-D;RAGE;CRP;Fibrinogen	0.947061	0.0746198	6.56416e-37	0.388522	-2068.78	1896
CRP	CC16;SP-D;RAGE;CRP;Fibrinogen	-0.134654	0.0313965	1.79622e-05	0.388522	-2068.78	1896
Fibrinogen	CC16;SP-D;RAGE;CRP;Fibrinogen	-0.498303	0.157799	0.00158947	0.388522	-2068.78	1896
CC16	CC16;SP-D;RAGE;Fibrinogen	0.525671	0.0632203	9.18194e-17	0.376762	-2071.36	1942
SP-D	CC16;SP-D;RAGE;Fibrinogen	-0.445304	0.0598726	1.02589e-13	0.376762	-2071.36	1942
RAGE	CC16;SP-D;RAGE;Fibrinogen	0.992478	0.0745293	1.85319e-40	0.376762	-2071.36	1942
Fibrinogen	CC16;SP-D;RAGE;Fibrinogen	-0.802072	0.143956	2.52337e-08	0.376762	-2071.36	1942
CRP	CRP;Fibrinogen	-0.168781	0.0303297	2.62367e-08	0.272571	-2073	2229
Fibrinogen	CRP;Fibrinogen	-0.716625	0.155659	4.14804e-06	0.272571	-2073	2229
CC16	CC16;Fibrinogen	0.688283	0.05977	1.10172e-30	0.298643	-2135.36	2247
Fibrinogen	CC16;Fibrinogen	-1.00671	0.14043	7.56779e-13	0.298643	-2135.36	2247
CC16	CC16;CRP;Fibrinogen	0.678057	0.0599919	1.27558e-29	0.315338	-2147.7	2188
CRP	CC16;CRP;Fibrinogen	-0.151487	0.0300591	4.66457e-07	0.315338	-2147.7	2188
Fibrinogen	CC16;CRP;Fibrinogen	-0.637819	0.154763	3.76802e-05	0.315338	-2147.7	2188
RAGE	RAGE	1.03194	0.0689877	1.37463e-50	0.304919	-2155.96	2187
SP-D	SP-D	-0.325109	0.0553264	4.19791e-09	0.227674	-2161.69	2474
CC16	CC16;SP-D;Fibrinogen	0.702781	0.0594881	3.31262e-32	0.308865	-2165.41	2247
SP-D	CC16;SP-D;Fibrinogen	-0.322215	0.0566897	1.31703e-08	0.308865	-2165.41	2247
Fibrinogen	CC16;SP-D;Fibrinogen	-0.959893	0.139884	6.78686e-12	0.308865	-2165.41	2247
SP-D	SP-D;RAGE	-0.480205	0.0578666	1.05445e-16	0.328458	-2171.07	2141
RAGE	SP-D;RAGE	1.16153	0.0704212	4.05171e-61	0.328458	-2171.07	2141
CC16	CC16;SP-D;CRP;Fibrinogen	0.692247	0.0597416	4.77614e-31	0.324425	-2174.08	2188
SP-D	CC16;SP-D;CRP;Fibrinogen	-0.302929	0.0566726	9.02941e-08	0.324425	-2174.08	2188
CRP	CC16;SP-D;CRP;Fibrinogen	-0.15131	0.0299071	4.20741e-07	0.324425	-2174.08	2188
Fibrinogen	CC16;SP-D;CRP;Fibrinogen	-0.597952	0.154171	0.000105109	0.324425	-2174.08	2188
CC16	CC16;RAGE	0.520451	0.0605018	7.81717e-18	0.331674	-2175.78	2141
RAGE	CC16;RAGE	0.925963	0.070311	1.31384e-39	0.331674	-2175.78	2141
RAGE	RAGE;CRP	0.983207	0.0689012	3.37468e-46	0.328214	-2178.55	2126
CRP	RAGE;CRP	-0.198273	0.0269581	1.91108e-13	0.328214	-2178.55	2126
None	None	NA	NA	NA	0.215132	-2191.57	2537
SP-D	SP-D;RAGE;CRP	-0.456201	0.0577324	2.74491e-15	0.348895	-2196.71	2092
RAGE	SP-D;RAGE;CRP	1.10036	0.0702533	2.71576e-55	0.348895	-2196.71	2092
CRP	SP-D;RAGE;CRP	-0.1905	0.0269725	1.63218e-12	0.348895	-2196.71	2092
CC16	CC16;RAGE;CRP	0.511486	0.0603542	2.35609e-17	0.353178	-2205.48	2092
RAGE	CC16;RAGE;CRP	0.872744	0.0700069	1.13667e-35	0.353178	-2205.48	2092
CRP	CC16;RAGE;CRP	-0.185363	0.0269315	5.87099e-12	0.353178	-2205.48	2092
SP-D	SP-D;CRP	-0.294184	0.0550749	9.21622e-08	0.257343	-2215.65	2406
CRP	SP-D;CRP	-0.224337	0.0259833	5.9304e-18	0.257343	-2215.65	2406
CRP	CRP	-0.228318	0.0257903	8.52991e-19	0.248015	-2239.01	2448
CC16	CC16;SP-D;RAGE	0.520703	0.059678	2.65697e-18	0.353064	-2243.57	2141
SP-D	CC16;SP-D;RAGE	-0.480583	0.0570346	3.57179e-17	0.353064	-2243.57	2141
RAGE	CC16;SP-D;RAGE	1.04044	0.070649	4.3282e-49	0.353064	-2243.57	2141
CC16	CC16;SP-D;RAGE;CRP	0.513703	0.059578	6.5592e-18	0.372705	-2267.36	2092
SP-D	CC16;SP-D;RAGE;CRP	-0.458483	0.0568969	7.74723e-16	0.372705	-2267.36	2092
RAGE	CC16;SP-D;RAGE;CRP	0.983179	0.0704212	2.68051e-44	0.372705	-2267.36	2092
CRP	CC16;SP-D;RAGE;CRP	-0.178907	0.0266147	1.79132e-11	0.372705	-2267.36	2092
CC16	CC16	0.687672	0.0567724	9.0376e-34	0.262563	-2270.58	2474
CC16	CC16;SP-D	0.708397	0.0564508	4.02917e-36	0.276132	-2313.43	2474
SP-D	CC16;SP-D	-0.363769	0.0540682	1.7204e-11	0.276132	-2313.43	2474
CC16	CC16;CRP	0.67092	0.0566942	2.6038e-32	0.291588	-2323.74	2406
CRP	CC16;CRP	-0.206021	0.0255531	7.47672e-16	0.291588	-2323.74	2406
CC16	CC16;SP-D;CRP	0.690397	0.0564281	2.02137e-34	0.302968	-2359.47	2406
SP-D	CC16;SP-D;CRP	-0.331901	0.0538357	7.0452e-10	0.302968	-2359.47	2406
CRP	CC16;SP-D;CRP	-0.201972	0.0254025	1.85207e-15	0.302968	-2359.47	2406

## Sheet: FEV1 % Predicted
	Biomarkers in Model	B	SE	p-value	R2	AIC	N	Linear Regression
CC16	CC16	19.7725	2.45207	1.10804e-15	0.0234681	25640.9	2665
SP-D	SP-D	-20.1216	2.38132	4.73307e-17	0.0257455	25634.6	2665
CC16	CC16;SP-D	21.6567	2.42219	7.05165e-19	0.0537944	25557.8	2665
SP-D	CC16;SP-D	-21.8844	2.35506	3.03932e-20	0.0537944	25557.8	2665
CRP	CRP	-16.9209	1.06587	2.81059e-54	0.0867378	25204.9	2644
SP-D	SP-D;CRP	-17.6501	2.30207	2.47136e-14	0.106184	24683.9	2593
CRP	SP-D;CRP	-16.4792	1.07129	3.65756e-51	0.106184	24683.9	2593
CC16	CC16;CRP	19.1998	2.36875	8.01418e-16	0.108511	24677.1	2593
CRP	CC16;CRP	-16.8343	1.06824	1.68228e-53	0.108511	24677.1	2593
CC16	CC16;SP-D;CRP	20.8383	2.34488	1.153e-18	0.132307	24608	2593
SP-D	CC16;SP-D;CRP	-19.3153	2.2759	3.51889e-17	0.132307	24608	2593
CRP	CC16;SP-D;CRP	-16.31	1.05569	1.41743e-51	0.132307	24608	2593
Fibrinogen	Fibrinogen	-87.8796	5.75476	2.21859e-50	0.0858333	23707.2	2474
SP-D	SP-D;Fibrinogen	-17.4382	2.4564	1.64502e-12	0.106068	23109.2	2415
Fibrinogen	SP-D;Fibrinogen	-85.3948	5.83212	1.41941e-46	0.106068	23109.2	2415
CC16	CC16;Fibrinogen	19.6479	2.53003	1.18926e-14	0.109652	23099.5	2415
Fibrinogen	CC16;Fibrinogen	-88.3871	5.79319	3.03516e-50	0.109652	23099.5	2415
CC16	CC16;SP-D;Fibrinogen	21.028	2.50569	8.02267e-17	0.131079	23041.7	2415
SP-D	CC16;SP-D;Fibrinogen	-18.8812	2.42789	1.0934e-14	0.131079	23041.7	2415
Fibrinogen	CC16;SP-D;Fibrinogen	-83.8298	5.75298	3.68341e-46	0.131079	23041.7	2415
CRP	CRP;Fibrinogen	-12.6403	1.27028	6.8955e-23	0.121614	22910.4	2404
Fibrinogen	CRP;Fibrinogen	-57.3367	6.39452	6.00777e-19	0.121614	22910.4	2404
RAGE	RAGE	48.4257	3.00327	1.47514e-55	0.0992317	22421.3	2352
SP-D	SP-D;CRP;Fibrinogen	-16.6394	2.42544	8.7542e-12	0.138278	22409.4	2354
CRP	SP-D;CRP;Fibrinogen	-12.3119	1.28249	1.96535e-21	0.138278	22409.4	2354
Fibrinogen	SP-D;CRP;Fibrinogen	-55.2175	6.49839	3.39764e-17	0.138278	22409.4	2354
CC16	CC16;CRP;Fibrinogen	19.0751	2.50973	4.2355e-14	0.142108	22398.9	2354
CRP	CC16;CRP;Fibrinogen	-12.4458	1.27941	5.9223e-22	0.142108	22398.9	2354
Fibrinogen	CC16;CRP;Fibrinogen	-57.7012	6.46564	8.82453e-19	0.142108	22398.9	2354
CC16	CC16;SP-D;CRP;Fibrinogen	20.4059	2.48687	3.74004e-16	0.161932	22344.9	2354
SP-D	CC16;SP-D;CRP;Fibrinogen	-18.0391	2.398	7.60141e-14	0.161932	22344.9	2354
CRP	CC16;SP-D;CRP;Fibrinogen	-12.2624	1.26478	8.04731e-22	0.161932	22344.9	2354
Fibrinogen	CC16;SP-D;CRP;Fibrinogen	-53.8816	6.41064	7.3078e-17	0.161932	22344.9	2354
CC16	CC16;RAGE	13.379	2.58704	2.52216e-07	0.112912	21926.2	2302
RAGE	CC16;RAGE	46.7959	3.07075	4.97258e-50	0.112912	21926.2	2302
SP-D	SP-D;RAGE	-26.6259	2.45902	1.10555e-26	0.146136	21838.3	2302
RAGE	SP-D;RAGE	55.1873	3.01329	4.76224e-70	0.146136	21838.3	2302
CC16	CC16;SP-D;RAGE	14.2439	2.52246	1.8361e-08	0.157456	21808.6	2302
SP-D	CC16;SP-D;RAGE	-27.0534	2.44384	8.71902e-28	0.157456	21808.6	2302
RAGE	CC16;SP-D;RAGE	52.3658	3.03466	7.76703e-63	0.157456	21808.6	2302
RAGE	RAGE;CRP	43.2777	2.92621	2.45043e-47	0.16996	21616	2289
CRP	RAGE;CRP	-15.7989	1.1214	2.73865e-43	0.16996	21616	2289
CC16	CC16;RAGE;CRP	13.3458	2.50675	1.11625e-07	0.181917	21240.6	2251
RAGE	CC16;RAGE;CRP	41.2291	2.98742	1.19753e-41	0.181917	21240.6	2251
CRP	CC16;RAGE;CRP	-15.914	1.127	1.92896e-43	0.181917	21240.6	2251
SP-D	SP-D;RAGE;CRP	-24.1185	2.39455	2.27694e-23	0.207383	21169.5	2251
RAGE	SP-D;RAGE;CRP	49.3795	2.94602	1.65203e-59	0.207383	21169.5	2251
CRP	SP-D;RAGE;CRP	-15.0465	1.11235	3.87429e-40	0.207383	21169.5	2251
CC16	CC16;SP-D;RAGE;CRP	14.1637	2.45111	8.58435e-09	0.218646	21138.2	2251
SP-D	CC16;SP-D;RAGE;CRP	-24.5627	2.37872	1.87555e-24	0.218646	21138.2	2251
RAGE	CC16;SP-D;RAGE;CRP	46.5721	2.96509	7.91541e-53	0.218646	21138.2	2251
CRP	CC16;SP-D;RAGE;CRP	-15.0714	1.10443	8.57725e-41	0.218646	21138.2	2251
RAGE	RAGE;Fibrinogen	45.3403	3.10828	5.24504e-46	0.169499	20209.9	2130
Fibrinogen	RAGE;Fibrinogen	-80.516	5.92698	2.26772e-40	0.169499	20209.9	2130
CC16	CC16;RAGE;Fibrinogen	13.3693	2.68488	6.90001e-07	0.18267	19765.6	2085
RAGE	CC16;RAGE;Fibrinogen	43.7806	3.17637	2.00369e-41	0.18267	19765.6	2085
Fibrinogen	CC16;RAGE;Fibrinogen	-80.9676	5.98944	5.63104e-40	0.18267	19765.6	2085
SP-D	SP-D;RAGE;Fibrinogen	-23.6225	2.5456	4.12522e-20	0.205796	19705.7	2085
RAGE	SP-D;RAGE;Fibrinogen	51.4629	3.13746	5.86395e-57	0.205796	19705.7	2085
Fibrinogen	SP-D;RAGE;Fibrinogen	-75.5028	5.93782	9.96965e-36	0.205796	19705.7	2085
CC16	CC16;SP-D;RAGE;Fibrinogen	13.8479	2.63028	1.54794e-07	0.215864	19680.1	2085
SP-D	CC16;SP-D;RAGE;Fibrinogen	-23.8793	2.52988	9.72722e-21	0.215864	19680.1	2085
RAGE	CC16;SP-D;RAGE;Fibrinogen	48.8406	3.15704	3.48941e-51	0.215864	19680.1	2085
Fibrinogen	CC16;SP-D;RAGE;Fibrinogen	-74.9623	5.90095	1.15332e-35	0.215864	19680.1	2085
RAGE	RAGE;CRP;Fibrinogen	41.9837	3.09731	3.63734e-40	0.19763	19590.7	2074
CRP	RAGE;CRP;Fibrinogen	-11.9205	1.33482	9.1433e-19	0.19763	19590.7	2074
Fibrinogen	RAGE;CRP;Fibrinogen	-53.5038	6.55947	5.90136e-16	0.19763	19590.7	2074
CC16	CC16;RAGE;CRP;Fibrinogen	13.2807	2.66647	6.87269e-07	0.208421	19229.7	2037
RAGE	CC16;RAGE;CRP;Fibrinogen	40.096	3.16332	1.72157e-35	0.208421	19229.7	2037
CRP	CC16;RAGE;CRP;Fibrinogen	-12.0103	1.34477	9.21862e-19	0.208421	19229.7	2037
Fibrinogen	CC16;RAGE;CRP;Fibrinogen	-53.4662	6.64039	1.37647e-15	0.208421	19229.7	2037
SP-D	SP-D;RAGE;CRP;Fibrinogen	-22.8316	2.52677	3.68755e-19	0.229708	19174.2	2037
RAGE	SP-D;RAGE;CRP;Fibrinogen	47.7536	3.12973	7.56214e-50	0.229708	19174.2	2037
CRP	SP-D;RAGE;CRP;Fibrinogen	-11.4521	1.32756	1.25333e-17	0.229708	19174.2	2037
Fibrinogen	SP-D;RAGE;CRP;Fibrinogen	-49.5084	6.56865	7.19538e-14	0.229708	19174.2	2037
CC16	CC16;SP-D;RAGE;CRP;Fibrinogen	13.7901	2.61376	1.46133e-07	0.239748	19148.5	2037
SP-D	CC16;SP-D;RAGE;CRP;Fibrinogen	-23.1121	2.51081	8.23772e-20	0.239748	19148.5	2037
RAGE	CC16;SP-D;RAGE;CRP;Fibrinogen	45.1469	3.14828	1.69285e-44	0.239748	19148.5	2037
CRP	CC16;SP-D;RAGE;CRP;Fibrinogen	-11.5238	1.31895	4.90434e-18	0.239748	19148.5	2037
Fibrinogen	CC16;SP-D;RAGE;CRP;Fibrinogen	-48.8622	6.52685	1.04936e-13	0.239748	19148.5	2037

## Sheet: % Emphysema
	Biomarkers in Model	B	S.E.	p-value	pseudoR2ML	pseudoR2CU	AIC	N	Ordinal Logistic Regression
None	None	NA	NA	NA	0.499797	0.534696	4746.69	2320
CC16	CC16	0.25653	0.200034	0.223911	0.538426	0.573133	4610.16	2258
CRP	CRP	-0.020164	0.0931247	0.832214	0.545734	0.580079	4588.33	2240
SP-D	SP-D	-1.01806	0.190467	0.000175001	0.54396	0.579023	4582.93	2258
CC16	CC16;SP-D	0.42704	0.202946	0.0553881	0.544854	0.579975	4580.49	2258
SP-D	CC16;SP-D	-1.07889	0.1929	8.72773e-05	0.544854	0.579975	4580.49	2258
CC16	CC16;CRP	0.24019	0.203907	0.259934	0.574193	0.608126	4484.68	2194
CRP	CC16;CRP	-0.0212097	0.0947659	0.826383	0.574193	0.608126	4484.68	2194
SP-D	SP-D;CRP	-0.995121	0.193239	0.000186776	0.579096	0.613319	4459.27	2194
CRP	SP-D;CRP	-0.0118989	0.0949178	0.902157	0.579096	0.613319	4459.27	2194
CC16	CC16;SP-D;CRP	0.399441	0.206642	0.0737201	0.579812	0.614078	4457.53	2194
SP-D	CC16;SP-D;CRP	-1.04934	0.195493	9.92375e-05	0.579812	0.614078	4457.53	2194
CRP	CC16;SP-D;CRP	-0.0121408	0.0950566	0.900185	0.579812	0.614078	4457.53	2194
Fibrinogen	Fibrinogen	0.160659	0.484319	0.745822	0.628653	0.66107	4275.55	2100
CC16	CC16;Fibrinogen	0.274495	0.213151	0.220269	0.657656	0.688951	4162.51	2048
Fibrinogen	CC16;Fibrinogen	0.281309	0.495156	0.579633	0.657656	0.688951	4162.51	2048
CRP	CRP;Fibrinogen	-0.058462	0.104731	0.586185	0.661067	0.691979	4153.91	2037
Fibrinogen	CRP;Fibrinogen	0.363343	0.51854	0.495839	0.661067	0.691979	4153.91	2037
SP-D	SP-D;Fibrinogen	-0.983778	0.201792	0.000303194	0.661365	0.692836	4140.21	2048
Fibrinogen	SP-D;Fibrinogen	0.395278	0.499043	0.442532	0.661365	0.692836	4140.21	2048
CC16	CC16;SP-D;Fibrinogen	0.409027	0.215396	0.0783749	0.661962	0.693461	4138.6	2048
SP-D	CC16;SP-D;Fibrinogen	-1.03161	0.203603	0.000171904	0.661962	0.693461	4138.6	2048
Fibrinogen	CC16;SP-D;Fibrinogen	0.381519	0.500063	0.458163	0.661962	0.693461	4138.6	2048
CC16	CC16;CRP;Fibrinogen	0.233739	0.216449	0.298449	0.685496	0.715282	4055.58	1992
CRP	CC16;CRP;Fibrinogen	-0.0651557	0.107296	0.553407	0.685496	0.715282	4055.58	1992
Fibrinogen	CC16;CRP;Fibrinogen	0.488539	0.532569	0.374505	0.685496	0.715282	4055.58	1992
SP-D	SP-D;CRP;Fibrinogen	-0.98253	0.204398	0.000278901	0.688972	0.718909	4033.45	1992
CRP	SP-D;CRP;Fibrinogen	-0.0604691	0.107316	0.582029	0.688972	0.718909	4033.45	1992
Fibrinogen	SP-D;CRP;Fibrinogen	0.596123	0.536422	0.285163	0.688972	0.718909	4033.45	1992
CC16	CC16;SP-D;CRP;Fibrinogen	0.362856	0.218601	0.11769	0.689402	0.719358	4032.69	1992
SP-D	CC16;SP-D;CRP;Fibrinogen	-1.02338	0.206084	0.000169228	0.689402	0.719358	4032.69	1992
CRP	CC16;SP-D;CRP;Fibrinogen	-0.0590274	0.107446	0.590839	0.689402	0.719358	4032.69	1992
Fibrinogen	CC16;SP-D;CRP;Fibrinogen	0.582337	0.537312	0.295569	0.689402	0.719358	4032.69	1992
RAGE	RAGE	-2.66729	0.259687	2.68025e-07	0.685117	0.716389	4019.32	2022
CC16	CC16;RAGE	0.637468	0.219609	0.0123429	0.707736	0.737775	3924.72	1978
RAGE	CC16;RAGE	-2.72187	0.267537	1.47265e-07	0.707736	0.737775	3924.72	1978
SP-D	SP-D;RAGE	-0.744974	0.209937	0.00356621	0.708354	0.738419	3920.53	1978
RAGE	SP-D;RAGE	-2.40781	0.267948	6.12769e-07	0.708354	0.738419	3920.53	1978
CC16	CC16;SP-D;RAGE	0.71947	0.220919	0.00573555	0.70992	0.740052	3911.88	1978
SP-D	CC16;SP-D;RAGE	-0.812822	0.211547	0.00179468	0.70992	0.740052	3911.88	1978
RAGE	CC16;SP-D;RAGE	-2.52829	0.271725	2.26377e-07	0.70992	0.740052	3911.88	1978
RAGE	RAGE;CRP	-2.70594	0.263429	1.3167e-07	0.712441	0.74207	3907.57	1966
CRP	RAGE;CRP	-0.0813205	0.101977	0.439521	0.712441	0.74207	3907.57	1966
CC16	CC16;RAGE;CRP	0.628047	0.222927	0.0137061	0.729893	0.75851	3830.98	1932
RAGE	CC16;RAGE;CRP	-2.76922	0.270856	7.09534e-08	0.729893	0.75851	3830.98	1932
CRP	CC16;RAGE;CRP	-0.0780361	0.10369	0.464164	0.729893	0.75851	3830.98	1932
SP-D	SP-D;RAGE;CRP	-0.681493	0.212503	0.00633204	0.730222	0.758852	3828.63	1932
RAGE	SP-D;RAGE;CRP	-2.47164	0.271298	2.92403e-07	0.730222	0.758852	3828.63	1932
CRP	SP-D;RAGE;CRP	-0.0684541	0.103554	0.519315	0.730222	0.758852	3828.63	1932
CC16	CC16;SP-D;RAGE;CRP	0.70258	0.224176	0.00682528	0.731595	0.760279	3820.77	1932
SP-D	CC16;SP-D;RAGE;CRP	-0.746525	0.214062	0.00330778	0.731595	0.760279	3820.77	1932
RAGE	CC16;SP-D;RAGE;CRP	-2.59032	0.275147	1.09884e-07	0.731595	0.760279	3820.77	1932
CRP	CC16;SP-D;RAGE;CRP	-0.0714091	0.103809	0.502022	0.731595	0.760279	3820.77	1932
RAGE	RAGE;Fibrinogen	-2.54515	0.271842	3.842e-07	0.772821	0.798045	3641.31	1833
Fibrinogen	RAGE;Fibrinogen	0.119949	0.517389	0.820276	0.772821	0.798045	3641.31	1833
CC16	CC16;RAGE;Fibrinogen	0.614652	0.232953	0.0194604	0.790056	0.813921	3559.57	1794
RAGE	CC16;RAGE;Fibrinogen	-2.5813	0.280012	2.53443e-07	0.790056	0.813921	3559.57	1794
Fibrinogen	CC16;RAGE;Fibrinogen	0.244413	0.525699	0.64913	0.790056	0.813921	3559.57	1794
SP-D	SP-D;RAGE;Fibrinogen	-0.702205	0.221353	0.00678375	0.790419	0.814295	3556.46	1794
RAGE	SP-D;RAGE;Fibrinogen	-2.30277	0.279948	9.89126e-07	0.790419	0.814295	3556.46	1794
Fibrinogen	SP-D;RAGE;Fibrinogen	0.306115	0.529573	0.572417	0.790419	0.814295	3556.46	1794
CC16	CC16;SP-D;RAGE;Fibrinogen	0.673699	0.233954	0.0114583	0.79139	0.815295	3550.14	1794
SP-D	CC16;SP-D;RAGE;Fibrinogen	-0.751074	0.222554	0.00416792	0.79139	0.815295	3550.14	1794
RAGE	CC16;SP-D;RAGE;Fibrinogen	-2.41432	0.283871	4.01972e-07	0.79139	0.815295	3550.14	1794
Fibrinogen	CC16;SP-D;RAGE;Fibrinogen	0.301634	0.530458	0.578023	0.79139	0.815295	3550.14	1794
RAGE	RAGE;CRP;Fibrinogen	-2.606	0.275962	1.88996e-07	0.793909	0.817406	3542.13	1784
CRP	RAGE;CRP;Fibrinogen	-0.138028	0.114173	0.246707	0.793909	0.817406	3542.13	1784
Fibrinogen	RAGE;CRP;Fibrinogen	0.464253	0.54936	0.412276	0.793909	0.817406	3542.13	1784
CC16	CC16;RAGE;CRP;Fibrinogen	0.590885	0.235728	0.0241868	0.808057	0.830383	3471.72	1751
RAGE	CC16;RAGE;CRP;Fibrinogen	-2.65185	0.283552	1.19712e-07	0.808057	0.830383	3471.72	1751
CRP	CC16;RAGE;CRP;Fibrinogen	-0.134733	0.116282	0.264704	0.808057	0.830383	3471.72	1751
Fibrinogen	CC16;RAGE;CRP;Fibrinogen	0.560563	0.558343	0.331312	0.808057	0.830383	3471.72	1751
SP-D	SP-D;RAGE;CRP;Fibrinogen	-0.645608	0.22398	0.0113931	0.808279	0.830612	3469.69	1751
RAGE	SP-D;RAGE;CRP;Fibrinogen	-2.38998	0.283636	4.51782e-07	0.808279	0.830612	3469.69	1751
CRP	SP-D;RAGE;CRP;Fibrinogen	-0.126493	0.116038	0.292875	0.808279	0.830612	3469.69	1751
Fibrinogen	SP-D;RAGE;CRP;Fibrinogen	0.608146	0.561805	0.296132	0.808279	0.830612	3469.69	1751
CC16	CC16;SP-D;RAGE;CRP;Fibrinogen	0.645099	0.236678	0.0149642	0.809094	0.831449	3464.24	1751
SP-D	CC16;SP-D;RAGE;CRP;Fibrinogen	-0.692047	0.225109	0.00726063	0.809094	0.831449	3464.24	1751
RAGE	CC16;SP-D;RAGE;CRP;Fibrinogen	-2.49639	0.28751	1.88642e-07	0.809094	0.831449	3464.24	1751
CRP	CC16;SP-D;RAGE;CRP;Fibrinogen	-0.127776	0.116274	0.288064	0.809094	0.831449	3464.24	1751
Fibrinogen	CC16;SP-D;RAGE;CRP;Fibrinogen	0.606432	0.562524	0.296995	0.809094	0.831449	3464.24	1751

## Sheet: Total Previous Exacerbations
	Biomarkers in Model	B	SE	p-value	Gamma B	Gamma SE	Gamma p-value	AIC	R2CU	N	Negative Binomial Zero Inflation
None	None	NA	NA	NA	NA	NA	NA	4993.36	0.423003	2477
CC16	CC16;SP-D	0.0942228	0.13437	0.483165	-3.7748	2.58872	0.144793	4849.28	0.469237	2412
SP-D	CC16;SP-D	0.233537	0.133175	0.0794968	5.02475	3.19524	0.115817	4849.28	0.469237	2412
CC16	CC16	0.0800444	0.134394	0.551446	-4.92287	2.44738	0.0442738	4848.85	0.468327	2412
SP-D	SP-D	0.263687	0.132042	0.0458266	5.99091	3.35374	0.0740453	4847.79	0.468596	2412
CRP	CRP	0.13201	0.0626417	0.0350839	-0.135501	0.769718	0.860263	4825.26	0.475872	2397
CC16	CC16;SP-D;CRP	0.096218	0.137021	0.482547	-3.79129	2.52518	0.133253	4718.14	0.509509	2349
SP-D	CC16;SP-D;CRP	0.176788	0.134348	0.188207	4.99602	3.11832	0.109122	4718.14	0.509509	2349
CRP	CC16;SP-D;CRP	0.124261	0.0632297	0.0493864	0.184074	0.933528	0.843686	4718.14	0.509509	2349
SP-D	SP-D;CRP	0.208293	0.133719	0.119305	5.54411	3.07615	0.0715003	4716.77	0.508874	2349
CRP	SP-D;CRP	0.12931	0.0633404	0.0412	0.20049	0.842559	0.811917	4716.77	0.508874	2349
CC16	CC16;CRP	0.0676624	0.138792	0.625898	-4.733	2.48403	0.0567317	4716.41	0.508961	2349
CRP	CC16;CRP	0.127281	0.0634989	0.0450203	0.211873	0.850373	0.803242	4716.41	0.508961	2349
RAGE	RAGE	-0.0235406	0.194914	0.90387	-1.01281	1.74692	0.562071	4226.97	0.642091	2128
Fibrinogen	Fibrinogen	0.561191	0.346285	0.105102	4.7655	4.92012	0.332758	4142.56	0.645007	2233
CC16	CC16;SP-D;RAGE	0.104895	0.156815	0.503553	-0.300125	2.39908	0.900444	4130.74	0.668066	2082
SP-D	CC16;SP-D;RAGE	0.263797	0.158372	0.095776	3.49324	3.94151	0.375471	4130.74	0.668066	2082
RAGE	CC16;SP-D;RAGE	-0.0832826	0.202255	0.680508	-1.04682	2.38514	0.660739	4130.74	0.668066	2082
CC16	CC16;RAGE	0.0207588	0.15791	0.895412	-3.04485	2.26774	0.179376	4128.75	0.667692	2082
RAGE	CC16;RAGE	-0.0567226	0.188022	0.762896	-1.53023	1.55828	0.326101	4128.75	0.667692	2082
SP-D	SP-D;RAGE	0.273342	0.157014	0.0817058	3.77599	4.20163	0.368814	4127.34	0.667954	2082
RAGE	SP-D;RAGE	-0.0587347	0.201686	0.770884	-0.846005	2.52063	0.737148	4127.34	0.667954	2082
RAGE	RAGE;CRP	-0.0152379	0.194161	0.937446	-1.02609	1.63377	0.529973	4102.37	0.673636	2074
CRP	RAGE;CRP	0.140599	0.0722674	0.0517111	-0.118249	0.72561	0.870546	4102.37	0.673636	2074
CC16	CC16;SP-D;RAGE;CRP	0.128524	0.158625	0.417803	0.236742	1.98022	0.904837	4029.37	0.693053	2038
SP-D	CC16;SP-D;RAGE;CRP	0.231786	0.160364	0.148352	3.14166	2.86198	0.272326	4029.37	0.693053	2038
RAGE	CC16;SP-D;RAGE;CRP	-0.0557287	0.198111	0.77848	-0.802799	2.05765	0.696423	4029.37	0.693053	2038
CRP	CC16;SP-D;RAGE;CRP	0.127321	0.0712037	0.0737557	0.0650866	0.647964	0.919989	4029.37	0.693053	2038
CC16	CC16;RAGE;CRP	0.00736861	0.167825	0.964979	-2.70222	2.1837	0.215919	4026.86	0.69279	2038
RAGE	CC16;RAGE;CRP	-0.041976	0.19239	0.827287	-1.45971	1.47025	0.320795	4026.86	0.69279	2038
CRP	CC16;RAGE;CRP	0.124131	0.0728142	0.0882372	-0.0524591	0.703944	0.940595	4026.86	0.69279	2038
SP-D	SP-D;RAGE;CRP	0.238412	0.160107	0.136465	3.06858	2.99322	0.305279	4026.05	0.692932	2038
RAGE	SP-D;RAGE;CRP	-0.0378578	0.196872	0.84751	-0.885141	1.92017	0.64482	4026.05	0.692932	2038
CRP	SP-D;RAGE;CRP	0.131285	0.0710969	0.0648109	0.0640003	0.648623	0.9214	4026.05	0.692932	2038
SP-D	SP-D;Fibrinogen	0.289795	0.148609	0.0511704	5.70412	3.23829	0.0781605	4024.74	0.674022	2179
Fibrinogen	SP-D;Fibrinogen	0.403022	0.350364	0.250023	3.01249	5.18881	0.561528	4024.74	0.674022	2179
CC16	CC16;SP-D;Fibrinogen	0.0607586	0.156396	0.697653	-8.00555	3.27546	0.0145214	4022.84	0.675072	2179
SP-D	CC16;SP-D;Fibrinogen	0.198858	0.151293	0.188716	0.29192	3.14365	0.926015	4022.84	0.675072	2179
Fibrinogen	CC16;SP-D;Fibrinogen	0.48428	0.352355	0.169315	10.7776	6.10296	0.0774025	4022.84	0.675072	2179
CC16	CC16;Fibrinogen	0.0788128	0.154364	0.609657	-7.93716	3.11336	0.0107913	4020.62	0.674755	2179
Fibrinogen	CC16;Fibrinogen	0.523312	0.349692	0.134524	10.8688	6.01461	0.0707532	4020.62	0.674755	2179
CRP	CRP;Fibrinogen	0.131276	0.0779584	0.0921961	-1.06561	1.20908	0.378137	4013.32	0.676926	2172
Fibrinogen	CRP;Fibrinogen	0.218035	0.380576	0.566707	7.03634	6.099	0.248628	4013.32	0.676926	2172
SP-D	SP-D;CRP;Fibrinogen	0.261801	0.150862	0.0826749	5.62184	3.43359	0.101566	3910.35	0.701294	2125
CRP	SP-D;CRP;Fibrinogen	0.138134	0.0790423	0.0805346	-0.69982	1.18375	0.554395	3910.35	0.701294	2125
Fibrinogen	SP-D;CRP;Fibrinogen	0.0620227	0.387287	0.872766	4.55158	6.20485	0.463222	3910.35	0.701294	2125
CC16	CC16;SP-D;CRP;Fibrinogen	0.103519	0.164298	0.528651	-7.7898	3.44167	0.0236125	3908.42	0.702288	2125
SP-D	CC16;SP-D;CRP;Fibrinogen	0.165047	0.155588	0.288783	0.328981	3.55301	0.926227	3908.42	0.702288	2125
CRP0	CC16;SP-D;CRP;Fibrinogen	0.134028	0.0796382	0.0923835	-0.293148	1.57225	0.852091	3908.42	0.702288	2125
Fibrinogen	CC16;SP-D;CRP;Fibrinogen	0.141316	0.386767	0.71483	10.7364	6.68742	0.108392	3908.42	0.702288	2125
CC16	CC16;CRP;Fibrinogen	0.115767	0.159426	0.467748	-7.75895	3.22695	0.0161981	3905.6	0.702091	2125
CRP	CC16;CRP;Fibrinogen	0.131285	0.0792322	0.0975268	-0.197519	1.25903	0.875338	3905.6	0.702091	2125
Fibrinogen	CC16;CRP;Fibrinogen	0.179487	0.384047	0.640244	10.6456	6.41127	0.0968226	3905.6	0.702091	2125
RAGE	RAGE;Fibrinogen	0.0637034	0.197518	0.747059	244.238	168.805	0.147935	3467.53	0.792986	1920
Fibrinogen	RAGE;Fibrinogen	0.484159	0.374744	0.196367	121.281	82.4526	0.141314	3467.53	0.792986	1920
CC16	CC16;SP-D;RAGE;Fibrinogen	0.0421844	0.183781	0.818452	-6.59527	3.23531	0.041497	3390.52	0.809141	1878
SP-D	CC16;SP-D;RAGE;Fibrinogen	0.207683	0.174667	0.234429	0.34376	2.5541	0.892935	3390.52	0.809141	1878
RAGE	CC16;SP-D;RAGE;Fibrinogen	-0.211321	0.211862	0.318548	-2.62223	2.57185	0.307924	3390.52	0.809141	1878
Fibrinogen	CC16;SP-D;RAGE;Fibrinogen	0.478032	0.394047	0.225079	9.95018	6.58162	0.130581	3390.52	0.809141	1878
CC16	CC16;RAGE;Fibrinogen	0.0482473	0.180629	0.789387	-6.61987	3.17651	0.0371592	3387.99	0.808962	1878
RAGE	CC16;RAGE;Fibrinogen	-0.168741	0.208529	0.418401	-2.70254	2.54828	0.288901	3387.99	0.808962	1878
Fibrinogen	CC16;RAGE;Fibrinogen	0.515503	0.389286	0.185427	10.2841	6.43063	0.109769	3387.99	0.808962	1878
SP-D	SP-D;RAGE;Fibrinogen	0.272586	0.167604	0.103871	8.22364	9.86823	0.40465	3386.44	0.809152	1878
RAGE	SP-D;RAGE;Fibrinogen	-0.025265	0.203367	0.90113	18.0434	13.4843	0.180864	3386.44	0.809152	1878
Fibrinogen	SP-D;RAGE;Fibrinogen	0.277732	0.37923	0.463951	-9.20219	13.2913	0.48872	3386.44	0.809152	1878
RAGE	RAGE;CRP;Fibrinogen	0.101306	0.201043	0.61433	46.7804	91.3937	0.608752	3366.43	0.812358	1872
CRP	RAGE;CRP;Fibrinogen	0.154843	0.086575	0.0736893	-2.72759	9.91157	0.783168	3366.43	0.812358	1872
Fibrinogen	RAGE;CRP;Fibrinogen	0.0846971	0.409097	0.835983	8.67607	51.8388	0.867082	3366.43	0.812358	1872
CC16	CC16;SP-D;RAGE;CRP;Fibrinogen	0.130956	0.173591	0.450613	-8.31623	5.61464	0.138561	3297.93	0.82585	1837
SP-D	CC16;SP-D;RAGE;CRP;Fibrinogen	0.236536	0.172506	0.17032	5.08731	5.3347	0.340273	3297.93	0.82585	1837
RAGE	CC16;SP-D;RAGE;CRP;Fibrinogen	-0.153941	0.214868	0.473717	-3.6084	4.39246	0.411362	3297.93	0.82585	1837
CRP	CC16;SP-D;RAGE;CRP;Fibrinogen	0.116735	0.0880711	0.185018	-2.40678	2.06737	0.244352	3297.93	0.82585	1837
Fibrinogen	CC16;SP-D;RAGE;CRP;Fibrinogen	0.12099	0.415265	0.770779	15.7161	10.601	0.138206	3297.93	0.82585	1837
CC16	CC16;RAGE;CRP;Fibrinogen	0.110712	0.187751	0.555409	-5.45253	2.64199	0.0390369	3296.14	0.825597	1837
RAGE	CC16;RAGE;CRP;Fibrinogen	-0.130323	0.214438	0.543357	-2.53736	2.43518	0.29743	3296.14	0.825597	1837
CRP	CC16;RAGE;CRP;Fibrinogen	0.111929	0.0938664	0.233093	-1.24416	1.72032	0.469548	3296.14	0.825597	1837
Fibrinogen	CC16;RAGE;CRP;Fibrinogen	0.222573	0.447879	0.619225	11.3921	8.01771	0.155354	3296.14	0.825597	1837
SP-D	SP-D;RAGE;CRP;Fibrinogen	0.314212	0.167984	0.0614158	105.699	57.7951	0.0674222	3281.7	0.827243	1837
RAGE	SP-D;RAGE;CRP;Fibrinogen	0.0279191	0.20539	0.891875	130.724	70.3928	0.0633016	3281.7	0.827243	1837
CRP	SP-D;RAGE;CRP;Fibrinogen	0.163736	0.0870197	0.0598911	33.6614	22.3283	0.131665	3281.7	0.827243	1837
Fibrinogen	SP-D;RAGE;CRP;Fibrinogen	-0.0723192	0.409129	0.859694	-136.779	90.692	0.13151	3281.7	0.827243	1837

## Sheet: Severe Previous Exacerbations
	Biomarkers in Model	B	SE	p-value	Gamma B	Gamma SE	Gamma p-value	AIC	R2CU	N	Negative Binomial Zero Inflation
None	None	NA	NA	NA	NA	NA	NA	2069.12	0.295841	2477
SP-D	SP-D	0.164306	0.338051	0.626939	0.158812	0.792112	0.841096	2033.24	0.318597	2412
CC16	CC16;SP-D	-0.203766	0.369247	0.581057	-1.71819	0.853398	0.0440771	2031.29	0.321572	2412
SP-D	CC16;SP-D	0.127762	0.323384	0.692786	0.184865	0.758199	0.80737	2031.29	0.321572	2412
CC16	CC16	-0.196363	0.366238	0.591846	-1.71175	0.854246	0.0450899	2027.45	0.321495	2412
CRP	CRP	0.261447	0.174162	0.133311	-0.00221427	0.36553	0.995167	1989.64	0.34091	2397
SP-D	SP-D;CRP	-0.0287256	0.344751	0.933595	0.0180223	0.703301	0.979556	1968.12	0.355687	2349
CRP	SP-D;CRP	0.298907	0.178887	0.0947365	0.0819537	0.368896	0.82419	1968.12	0.355687	2349
CC16	CC16;SP-D;CRP	-0.440106	0.377728	0.243961	-2.48129	0.917307	0.00683103	1962.12	0.360565	2349
SP-D	CC16;SP-D;CRP	-0.0506516	0.311967	0.871021	0.0750158	0.69741	0.914342	1962.12	0.360565	2349
CRP	CC16;SP-D;CRP	0.429722	0.164614	0.00904157	0.574155	0.449161	0.201149	1962.12	0.360565	2349
CC16	CC16;CRP	-0.451326	0.375474	0.229358	-2.48685	0.91955	0.00684236	1958.22	0.36052	2349
CRP	CC16;CRP	0.4296	0.164502	0.0090141	0.576835	0.449791	0.199685	1958.22	0.36052	2349
Fibrinogen	Fibrinogen	0.982128	0.715915	0.17011	147.693	95.1196	0.120492	1680.24	0.493135	2233
CC16	CC16;SP-D;Fibrinogen	-0.258749	0.522558	0.620489	-3.44358	1.20309	0.00420606	1657.86	0.509631	2179
SP-D	CC16;SP-D;Fibrinogen	0.139694	0.3356	0.677225	0.048123	0.996007	0.961464	1657.86	0.509631	2179
Fibrinogen	CC16;SP-D;Fibrinogen	1.52419	0.954282	0.11022	5.53704	5.84296	0.343312	1657.86	0.509631	2179
CC16	CC16;Fibrinogen	-0.227948	0.521769	0.662202	-3.42426	1.20409	0.00445722	1654.07	0.509539	2179
Fibrinogen	CC16;Fibrinogen	1.56426	0.949321	0.0994002	5.65331	5.98381	0.344778	1654.07	0.509539	2179
SP-D	SP-D;Fibrinogen	0.214952	0.284896	0.450553	9.73854	3.98922	0.0146379	1653.91	0.50961	2179
Fibrinogen	SP-D;Fibrinogen	0.919162	0.719109	0.20118	222.823	165.452	0.17806	1653.91	0.50961	2179
CRP	CRP;Fibrinogen	0.160904	0.196979	0.41401	-0.416941	0.547895	0.446664	1625.11	0.522338	2172
Fibrinogen	CRP;Fibrinogen	-0.304958	1.66382	0.854572	-0.156503	4.33708	0.971215	1625.11	0.522338	2172
RAGE	RAGE	0.13837	0.503397	0.783414	0.52346	1.36635	0.701639	1621.03	0.525275	2128
SP-D	SP-D;CRP;Fibrinogen	-0.182454	0.38186	0.632791	-0.677326	0.904814	0.45411	1605.06	0.535576	2125
CRP	SP-D;CRP;Fibrinogen	0.154906	0.238912	0.51674	-0.40074	0.710416	0.572691	1605.06	0.535576	2125
Fibrinogen	SP-D;CRP;Fibrinogen	-0.520452	2.25467	0.817445	-0.639228	5.59417	0.909026	1605.06	0.535576	2125
CC16	CC16;SP-D;RAGE	-0.252085	0.446481	0.572343	-1.50094	0.994238	0.131136	1597.62	0.541656	2082
SP-D	CC16;SP-D;RAGE	0.241868	0.396142	0.541492	0.675461	0.942713	0.473678	1597.62	0.541656	2082
RAGE	CC16;SP-D;RAGE	0.347342	0.593272	0.558233	1.43622	1.42791	0.3145	1597.62	0.541656	2082
SP-D	SP-D;RAGE	0.349488	0.384981	0.363981	0.954226	0.939662	0.309868	1596.29	0.540538	2082
RAGE	SP-D;RAGE	0.133803	0.544315	0.805822	0.756299	1.35478	0.576677	1596.29	0.540538	2082
CC16	CC16;SP-D;CRP;Fibrinogen	-0.399694	0.500775	0.424782	-3.6026	1.18556	0.00237573	1595.89	0.541076	2125
SP-D	CC16;SP-D;CRP;Fibrinogen	-0.0548078	0.354057	0.876979	-0.180759	0.903258	0.841388	1595.89	0.541076	2125
CRP	CC16;SP-D;CRP;Fibrinogen	0.236984	0.215481	0.271422	-0.0985751	0.683595	0.885342	1595.89	0.541076	2125
Fibrinogen	CC16;SP-D;CRP;Fibrinogen	0.517305	1.14777	0.652202	2.99655	4.47244	0.502856	1595.89	0.541076	2125
CC16	CC16;RAGE	-0.315777	0.431335	0.464112	-1.65234	0.962488	0.0860267	1594.15	0.541433	2082
RAGE	CC16;RAGE	0.485299	0.562875	0.388589	1.7951	1.32889	0.176752	1594.15	0.541433	2082
CC16	CC16;CRP;Fibrinogen	-0.40653	0.494926	0.411421	-3.62718	1.17445	0.00201232	1591.94	0.541059	2125
CRP	CC16;CRP;Fibrinogen	0.243349	0.213746	0.254914	-0.0779823	0.678674	0.908521	1591.94	0.541059	2125
Fibrinogen	CC16;CRP;Fibrinogen	0.495907	1.14798	0.665755	2.93962	4.51851	0.515322	1591.94	0.541059	2125
RAGE	RAGE;CRP	0.0392099	0.558458	0.944026	0.353819	1.25381	0.777793	1557.58	0.557141	2074
CRP	RAGE;CRP	0.5297	0.180726	0.00337928	0.53196	0.512591	0.299369	1557.58	0.557141	2074
SP-D	SP-D;RAGE;CRP	0.107911	0.390711	0.782402	0.565176	0.843473	0.50282	1545.79	0.566188	2038
RAGE	SP-D;RAGE;CRP	0.114647	0.588585	0.845561	0.585075	1.25234	0.640367	1545.79	0.566188	2038
CRP	SP-D;RAGE;CRP	0.505127	0.183128	0.00580973	0.411768	0.441632	0.351142	1545.79	0.566188	2038
CC16	CC16;SP-D;RAGE;CRP	-0.477846	0.446558	0.28459	-2.13409	1.00579	0.033854	1544.61	0.568292	2038
SP-D	CC16;SP-D;RAGE;CRP	-0.0924087	0.388437	0.811959	0.157876	0.860649	0.854454	1544.61	0.568292	2038
RAGE	CC16;SP-D;RAGE;CRP	0.31585	0.579594	0.585788	1.24474	1.27062	0.32727	1544.61	0.568292	2038
CRP	CC16;SP-D;RAGE;CRP	0.600139	0.179954	0.000853107	0.784441	0.523318	0.13388	1544.61	0.568292	2038
CC16	CC16;RAGE;CRP	-0.487081	0.440064	0.268362	-2.14199	0.986943	0.0299823	1540.86	0.56819	2038
RAGE	CC16;RAGE;CRP	0.28955	0.568291	0.610394	1.27685	1.2443	0.304816	1540.86	0.56819	2038
CRP	CC16;RAGE;CRP	0.598299	0.176578	0.000703284	0.789494	0.522675	0.130919	1540.86	0.56819	2038
RAGE	RAGE;Fibrinogen	0.0543477	0.418038	0.896561	230.507	19331.8	0.990487	1294.1	0.669798	1920
Fibrinogen	RAGE;Fibrinogen	0.562083	0.787374	0.475307	-84.0741	4311.27	0.984441	1294.1	0.669798	1920
SP-D	SP-D;RAGE;Fibrinogen	0.133057	0.346675	0.70112	336.973	9933.74	0.972939	1273.58	0.681786	1878
RAGE	SP-D;RAGE;Fibrinogen	-0.163863	0.431522	0.704144	-23.4469	833.838	0.977567	1273.58	0.681786	1878
Fibrinogen	SP-D;RAGE;Fibrinogen	0.365085	0.793929	0.645627	-189.242	4190.42	0.963979	1273.58	0.681786	1878
CC16	CC16;SP-D;RAGE;Fibrinogen	-0.235573	0.519103	0.649967	-2.54157	1.24321	0.0409169	1268.2	0.685077	1878
SP-D	CC16;SP-D;RAGE;Fibrinogen	0.202254	0.408905	0.620866	1.02373	1.0041	0.307945	1268.2	0.685077	1878
RAGE	CC16;SP-D;RAGE;Fibrinogen	0.213751	0.670366	0.749834	1.3525	1.84953	0.464618	1268.2	0.685077	1878
Fibrinogen	CC16;SP-D;RAGE;Fibrinogen	1.3318	1.0297	0.195877	2.69249	3.53761	0.446594	1268.2	0.685077	1878
CC16	CC16;RAGE;Fibrinogen	-0.203494	0.536316	0.704369	-2.54876	1.32521	0.0544452	1265.22	0.684721	1878
RAGE	CC16;RAGE;Fibrinogen	0.205598	0.743742	0.782212	1.44173	2.1625	0.504966	1265.22	0.684721	1878
Fibrinogen	CC16;RAGE;Fibrinogen	1.35325	1.05395	0.19915	3.05807	4.2975	0.476717	1265.22	0.684721	1878
CC16	CC16;SP-D;RAGE;CRP;Fibrinogen	-0.00841888	0.534965	0.987444	-2.98439	1.5663	0.0567319	1221.31	0.705874	1837
SP-D	CC16;SP-D;RAGE;CRP;Fibrinogen	-0.193948	0.392834	0.621507	0.22939	1.19445	0.847706	1221.31	0.705874	1837
RAGE	CC16;SP-D;RAGE;CRP;Fibrinogen	0.318975	0.578558	0.581409	2.41458	2.22384	0.277582	1221.31	0.705874	1837
CRP	CC16;SP-D;RAGE;CRP;Fibrinogen	0.639475	0.21461	0.00288521	1.44285	1.1102	0.193727	1221.31	0.705874	1837
Fibrinogen	CC16;SP-D;RAGE;CRP;Fibrinogen	-0.931271	1.37582	0.498479	-3.47409	4.95287	0.483035	1221.31	0.705874	1837
RAGE	RAGE;CRP;Fibrinogen	0.231713	0.415697	0.577249	1179.04	1408.34	0.402489	1218.37	0.701379	1872
CRP	RAGE;CRP;Fibrinogen	0.584388	0.177896	0.00101985	941.121	1130.92	0.40531	1218.37	0.701379	1872
Fibrinogen	RAGE;CRP;Fibrinogen	-0.652563	0.837834	0.436057	-1779.4	2174.26	0.413133	1218.37	0.701379	1872
CC16	CC16;RAGE;CRP;Fibrinogen	-0.0102321	0.537477	0.984811	-3.04857	1.59042	0.0552592	1217.82	0.7057	1837
RAGE	CC16;RAGE;CRP;Fibrinogen	0.256018	0.569724	0.653164	2.48936	2.30124	0.279366	1217.82	0.7057	1837
CRP	CC16;RAGE;CRP;Fibrinogen	0.639598	0.210235	0.00234781	1.5272	1.13974	0.180261	1217.82	0.7057	1837
Fibrinogen	CC16;RAGE;CRP;Fibrinogen	-0.998111	1.29507	0.440883	-3.81385	4.90287	0.436639	1217.82	0.7057	1837
SP-D	SP-D;RAGE;CRP;Fibrinogen	-0.274848	0.339931	0.418779	-103.148	92.8156	0.266429	1207.24	0.709276	1837
RAGE	SP-D;RAGE;CRP;Fibrinogen	0.237976	0.430337	0.580264	341.308	298.464	0.25281	1207.24	0.709276	1837
CRP	SP-D;RAGE;CRP;Fibrinogen	0.535449	0.176727	0.00244702	170.691	148.124	0.249178	1207.24	0.709276	1837
Fibrinogen	SP-D;RAGE;CRP;Fibrinogen	-0.465756	0.845799	0.58186	-285.47	244.884	0.243721	1207.24	0.709276	1837

## Sheet: Total Prospective Exacerbations
	Biomarkers in Model	B	SE	p-value	Gamma B	Gamma SE	Gamma p-value	AIC	R2CU	N	Negative Binomial
None	None	NA	NA	NA	NA	NA	NA	8474.09	0.483267	1984	Zero Inflation
CC16	CC16;SP-D	0.140733	0.100261	0.160421	0.323201	0.617517	0.600704	8253.49	0.549906	1929
SP-D	CC16;SP-D	-0.115996	0.104592	0.267414	-1.18888	0.629892	0.0591026	8253.49	0.549906	1929
CC16	CC16	0.116267	0.0985908	0.238283	0.0335707	0.589559	0.954591	8253.08	0.549055	1929
SP-D	SP-D	-0.0925201	0.102951	0.368823	-1.10199	0.621367	0.0761481	8251.48	0.549433	1929
CRP	CRP	0.131776	0.0476229	0.00565608	-0.320532	0.330897	0.332706	8179.3	0.567477	1922
CC16	CC16;SP-D;CRP	0.0812566	0.100402	0.418336	*	*	*	8068.36	0.608333	1880
SP-D	CC16;SP-D;CRP	-0.0603799	0.101292	0.551109	*	*	*	8068.36	0.608333	1880
CRP	CC16;SP-D;CRP	0.139632	0.0472548	0.00312797	*	*	*	8068.36	0.608333	1880
SP-D	SP-D;CRP	-0.0482193	0.100119	0.630076	*	*	*	8067.01	0.608194	1880
CRP	SP-D;CRP	0.142378	0.0471279	0.00251862	*	*	*	8067.01	0.608194	1880
CC16	CC16;CRP	0.0863395	0.100845	0.391908	0.0593803	0.608701	0.922288	8018.71	0.611234	1880
CRP	CC16;CRP	0.140224	0.0484253	0.00378349	-0.254062	0.34651	0.463435	8018.71	0.611234	1880
RAGE	RAGE	-0.348596	0.119846	0.00362946	0.113278	0.736464	0.877757	7457.77	0.743304	1716
SP-D	SP-D;RAGE	0.00936803	0.109145	0.931601	-0.93092	0.734606	0.20507	7297.07	0.774982	1675
RAGE	SP-D;RAGE	-0.35812	0.125839	0.00442914	0.232827	0.758242	0.758796	7297.07	0.774982	1675
CC16	CC16;SP-D;RAGE	0.208308	0.0999399	0.0371299	0.471794	0.66334	0.476935	7296.66	0.775583	1675
SP-D	CC16;SP-D;RAGE	-0.0207354	0.109791	0.8502	-1.10612	0.739793	0.134869	7296.66	0.775583	1675
RAGE	CC16;SP-D;RAGE	-0.381696	0.126311	0.00251221	0.205321	0.766167	0.788712	7296.66	0.775583	1675
CC16	CC16;RAGE	0.199698	0.0989813	0.0436401	0.216504	0.634327	0.732868	7294.74	0.7753	1675
RAGE	CC16;RAGE	-0.39086	0.122163	0.00137668	-0.0164273	0.76408	0.982847	7294.74	0.7753	1675
RAGE	RAGE;CRP	-0.356784	0.121574	0.0033385	-0.0873791	0.756021	0.907987	7220.82	0.786465	1668
CRP	RAGE;CRP	0.117608	0.0485116	0.0153365	-0.220246	0.363374	0.544439	7220.82	0.786465	1668
CC16	CC16;SP-D;RAGE;CRP	0.179894	0.101594	0.0766096	0.488855	0.683865	0.474707	7096.77	0.808894	1636
SP-D	CC16;SP-D;RAGE;CRP	0.00319304	0.111091	0.97707	-1.07534	0.754151	0.153899	7096.77	0.808894	1636
RAGE	CC16;SP-D;RAGE;CRP	-0.39563	0.12792	0.00198283	-0.0346348	0.790675	0.965061	7096.77	0.808894	1636
CRP	CC16;SP-D;RAGE;CRP	0.122963	0.0485977	0.0113989	-0.119189	0.352335	0.735149	7096.77	0.808894	1636
SP-D	SP-D;RAGE;CRP	0.0276796	0.110766	0.80267	-0.915719	0.751664	0.223127	7096.02	0.808509	1636
RAGE	SP-D;RAGE;CRP	-0.37464	0.127317	0.00325484	0.0123523	0.777222	0.98732	7096.02	0.808509	1636
CRP	SP-D;RAGE;CRP	0.129279	0.0484606	0.00763674	-0.0984804	0.351799	0.779528	7096.02	0.808509	1636
CC16	CC16;RAGE;CRP	0.174239	0.100558	0.0831462	0.241131	0.642309	0.707353	7094.87	0.808649	1636
RAGE	CC16;RAGE;CRP	-0.397898	0.123631	0.00128894	-0.249992	0.779686	0.748489	7094.87	0.808649	1636
CRP	CC16;RAGE;CRP	0.124982	0.0491199	0.0109457	-0.125804	0.381673	0.741694	7094.87	0.808649	1636
Fibrinogen	Fibrinogen	0.724522	0.272936	0.0079415	-3.50397	1.68268	0.037308	7086.13	0.788521	1746
CC16	CC16;SP-D;Fibrinogen	0.142427	0.11471	0.214371	0.374123	0.695197	0.590471	6912.94	0.817922	1699
SP-D	CC16;SP-D;Fibrinogen	-0.166676	0.115741	0.149846	-1.03326	0.730557	0.157258	6912.94	0.817922	1699
Fibrinogen	CC16;SP-D;Fibrinogen	0.669636	0.272993	0.0141694	-3.33848	1.67023	0.045628	6912.94	0.817922	1699
CC16	CC16;Fibrinogen	0.113429	0.112937	0.315205	0.160749	0.661407	0.807973	6911.98	0.81759	1699
Fibrinogen	CC16;Fibrinogen	0.626775	0.276052	0.0231773	-3.80116	1.68116	0.0237574	6911.98	0.81759	1699
SP-D	SP-D;Fibrinogen	-0.143536	0.114484	0.209929	-0.932417	0.723338	0.197381	6910.59	0.817742	1699
Fibrinogen	SP-D;Fibrinogen	0.698188	0.272608	0.0104328	-3.23601	1.68548	0.0548657	6910.59	0.817742	1699
CRP	CRP;Fibrinogen	0.142921	0.0598437	0.016929	0.106752	0.383586	0.780782	6849.01	0.82469	1697
Fibrinogen	CRP;Fibrinogen	0.372278	0.30659	0.22465	-3.86592	1.74315	0.0265697	6849.01	0.82469	1697
CC16	CC16;SP-D;CRP;Fibrinogen	0.111774	0.117185	0.340169	0.377158	0.699714	0.589875	6700.69	0.847207	1656
SP-D	CC16;SP-D;CRP;Fibrinogen	-0.124499	0.117585	0.289692	-1.18333	0.732258	0.106095	6700.69	0.847207	1656
CRP	CC16;SP-D;CRP;Fibrinogen	0.161813	0.0601179	0.00711125	0.254548	0.38998	0.513935	6700.69	0.847207	1656
Fibrinogen	CC16;SP-D;CRP;Fibrinogen	0.302774	0.302025	0.316112	-3.77295	1.76223	0.0322731	6700.69	0.847207	1656
CC16	CC16;CRP;Fibrinogen	0.0882068	0.115255	0.444081	0.148048	0.664321	0.823647	6699.1	0.846981	1656
CRP	CC16;CRP;Fibrinogen	0.163566	0.0603787	0.00674862	0.239977	0.393509	0.541969	6699.1	0.846981	1656
Fibrinogen	CC16;CRP;Fibrinogen	0.25289	0.304796	0.406708	-4.29538	1.8114	0.0177254	6699.1	0.846981	1656
SP-D	SP-D;CRP;Fibrinogen	-0.106812	0.116422	0.358905	-1.09728	0.730197	0.132913	6697.69	0.847115	1656
CRP	SP-D;CRP;Fibrinogen	0.165581	0.0599181	0.00571942	0.27367	0.389837	0.482673	6697.69	0.847115	1656
Fibrinogen	SP-D;CRP;Fibrinogen	0.318252	0.301799	0.291648	-3.71036	1.76993	0.0360527	6697.69	0.847115	1656
RAGE	RAGE;Fibrinogen	-0.315925	0.134141	0.0185143	0.139661	0.825078	0.865585	6241.18	0.905629	1508
Fibrinogen	RAGE;Fibrinogen	0.516889	0.273842	0.0590868	-3.85346	1.83019	0.0352483	6241.18	0.905629	1508
CC16	CC16;SP-D;RAGE;Fibrinogen	0.202822	0.11397	0.0751402	0.518651	0.729342	0.477009	6102.09	0.919515	1471
SP-D	CC16;SP-D;RAGE;Fibrinogen	-0.077174	0.122545	0.528852	-1.01888	0.871333	0.242269	6102.09	0.919515	1471
RAGE	CC16;SP-D;RAGE;Fibrinogen	-0.332429	0.140328	0.017839	0.22594	0.8496	0.790288	6102.09	0.919515	1471
Fibrinogen	CC16;SP-D;RAGE;Fibrinogen	0.487614	0.2737	0.07482	-3.66065	1.8206	0.0443588	6102.09	0.919515	1471
SP-D	SP-D;RAGE;Fibrinogen	-0.0477667	0.121892	0.695149	-0.808352	0.862383	0.34858	6101.4	0.91933	1471
RAGE	SP-D;RAGE;Fibrinogen	-0.311253	0.139648	0.0258251	0.25322	0.843988	0.764156	6101.4	0.91933	1471
Fibrinogen	SP-D;RAGE;Fibrinogen	0.510766	0.27419	0.0624883	-3.63945	1.85898	0.0502573	6101.4	0.91933	1471
CC16	CC16;RAGE;Fibrinogen	0.189046	0.113031	0.0944222	0.269319	0.693162	0.697619	6099.43	0.919442	1471
RAGE	CC16;RAGE;Fibrinogen	-0.351604	0.136804	0.010166	0.0295829	0.83627	0.971781	6099.43	0.919442	1471
Fibrinogen	CC16;RAGE;Fibrinogen	0.481755	0.274961	0.0797598	-3.99504	1.8987	0.03537	6099.43	0.919442	1471
RAGE	RAGE;CRP;Fibrinogen	-0.305131	0.136222	0.0250935	-0.0283937	0.825567	0.972564	6031.6	0.923783	1466
CRP	RAGE;CRP;Fibrinogen	0.126801	0.0597575	0.0338443	0.16259	0.404666	0.68784	6031.6	0.923783	1466
Fibrinogen	RAGE;CRP;Fibrinogen	0.231116	0.301592	0.443486	-4.12206	1.86825	0.0273574	6031.6	0.923783	1466
CC16	CC16;SP-D;RAGE;CRP;Fibrinogen	0.174629	0.115555	0.130734	0.574088	0.728349	0.430577	5916.7	0.933809	1435
SP-D	CC16;SP-D;RAGE;CRP;Fibrinogen	-0.0434486	0.124061	0.726173	-1.16907	0.859985	0.174018	5916.7	0.933809	1435
RAGE	CC16;SP-D;RAGE;CRP;Fibrinogen	-0.328784	0.14226	0.0208251	0.0518854	0.85814	0.951787	5916.7	0.933809	1435
CRP	CC16;SP-D;RAGE;CRP;Fibrinogen	0.142508	0.0604203	0.0183432	0.345985	0.413394	0.402628	5916.7	0.933809	1435
Fibrinogen	CC16;SP-D;RAGE;CRP;Fibrinogen	0.167985	0.301244	0.577091	-4.19927	1.9002	0.0271118	5916.7	0.933809	1435
SP-D	SP-D;RAGE;CRP;Fibrinogen	-0.0160282	0.123575	0.896801	-0.956007	0.866075	0.269663	5915.21	0.93369	1435
RAGE	SP-D;RAGE;CRP;Fibrinogen	-0.311109	0.14143	0.0278254	0.0962798	0.849258	0.909738	5915.21	0.93369	1435
CRP	SP-D;RAGE;CRP;Fibrinogen	0.147466	0.0603204	0.0144968	0.363374	0.416192	0.382612	5915.21	0.93369	1435
Fibrinogen	SP-D;RAGE;CRP;Fibrinogen	0.180488	0.301578	0.54952	-4.20594	1.91912	0.0284083	5915.21	0.93369	1435
CC16	CC16;RAGE;CRP;Fibrinogen	0.162944	0.114606	0.15509	0.295072	0.69194	0.669786	5914.34	0.93373	1435
RAGE	CC16;RAGE;CRP;Fibrinogen	-0.339831	0.13876	0.0143229	-0.17149	0.845458	0.839263	5914.34	0.93373	1435
CRP	CC16;RAGE;CRP;Fibrinogen	0.141807	0.060532	0.0191459	0.318467	0.424031	0.452625	5914.34	0.93373	1435
Fibrinogen	CC16;RAGE;CRP;Fibrinogen	0.168682	0.302625	0.577258	-4.47218	1.98043	0.0239341	5914.34	0.93373	1435

## Sheet: Severe Prospective Exacerbation
	Biomarkers in Model	B	SE	p-value	Gamma B	Gamma SE	Gamma p-value	AIC	R2CU	N	Negative Binomial
None	None	NA	NA	NA	NA	NA	NA	3960.85	0.332136	1984	Zero Inflation
CC16	CC16	0.0778273	0.217078	0.719952	-2.77297	0.993945	0.00527302	3871.66	0.373568	1929
SP-D	SP-D	0.27392	0.200525	0.171935	-2.20536	0.970839	0.0231107	3871.51	0.373622	1929
CC16	CC16;SP-D	0.0499362	0.218783	0.819455	-2.49465	0.968013	0.00996389	3867.46	0.376647	1929
SP-D	CC16;SP-D	0.236849	0.206077	0.250424	-1.80601	0.924421	0.0507411	3867.46	0.376647	1929
CRP	CRP	0.249952	0.0952227	0.00866693	-0.866001	0.575109	0.132118	3828.24	0.390518	1922
CC16	CC16;CRP	0.113611	0.227131	0.616934	-2.42874	1.13788	0.0328058	3753.69	0.423918	1880
CRP	CC16;CRP	0.262284	0.0987215	0.00788855	-0.589945	0.610896	0.334192	3753.69	0.423918	1880
SP-D	SP-D;CRP	0.285888	0.204209	0.161519	-2.07108	0.994885	0.0373672	3751.67	0.424636	1880
CRP	SP-D;CRP	0.249521	0.0976117	0.0105802	-0.77906	0.551445	0.157726	3751.67	0.424636	1880
CC16	CC16;SP-D;CRP	0.0747986	0.226831	0.741586	-2.14022	1.09212	0.0500316	3750.05	0.426632	1880
SP-D	CC16;SP-D;CRP	0.26418	0.207842	0.203706	-1.74107	0.963144	0.0706533	3750.05	0.426632	1880
CRP	CC16;SP-D;CRP	0.257113	0.0991429	0.00950436	-0.515963	0.561524	0.358168	3750.05	0.426632	1880
RAGE	RAGE	-0.531978	0.225217	0.0181732	1.81175	1.11215	0.103304	3491.35	0.533373	1716
SP-D	SP-D;RAGE	0.312997	0.209807	0.135742	-3.67416	1.31915	0.00534854	3411.34	0.565666	1675
RAGE	SP-D;RAGE	-0.60194	0.231689	0.00937556	3.18231	1.39717	0.0227456	3411.34	0.565666	1675
CC16	CC16;RAGE	0.177823	0.211515	0.400512	-4.98978	1.68223	0.00301528	3408.83	0.566417	1675
RAGE	CC16;RAGE	-0.546332	0.225964	0.0156154	3.2347	1.4905	0.0299911	3408.83	0.566417	1675
CC16	CC16;SP-D;RAGE	0.146757	0.213816	0.49248	-4.33204	1.4932	0.00371756	3401.46	0.569804	1675
SP-D	CC16;SP-D;RAGE	0.304387	0.212382	0.1518	-2.93212	1.21203	0.0155556	3401.46	0.569804	1675
RAGE	CC16;SP-D;RAGE	-0.5949	0.23338	0.0108013	3.91056	1.40883	0.00550745	3401.46	0.569804	1675
RAGE	RAGE;CRP	-0.569008	0.229605	0.0132044	1.87504	1.18698	0.114182	3385.3	0.574548	1668
CRP	RAGE;CRP	0.229653	0.0980008	0.0191101	-0.712303	0.614155	0.246126	3385.3	0.574548	1668
SP-D	SP-D;RAGE;CRP	0.328696	0.213379	0.123455	-3.59448	1.32732	0.00676742	3314.67	0.601422	1636
RAGE	SP-D;RAGE;CRP	-0.651753	0.236858	0.00592943	3.17353	1.4047	0.023869	3314.67	0.601422	1636
CRP	SP-D;RAGE;CRP	0.239092	0.098836	0.01556	-0.625347	0.663244	0.345752	3314.67	0.601422	1636
CC16	CC16;RAGE;CRP	0.191506	0.217344	0.378254	-4.93884	1.80294	0.00615652	3313.45	0.601769	1636
RAGE	CC16;RAGE;CRP	-0.604185	0.230406	0.00873494	3.36501	1.56522	0.0315657	3313.45	0.601769	1636
CRP	CC16;RAGE;CRP	0.251676	0.0992444	0.0112153	-0.404708	0.719027	0.573533	3313.45	0.601769	1636
CC16	CC16;SP-D;RAGE;CRP	0.162828	0.219517	0.458236	-4.16897	1.61745	0.00995181	3306.63	0.604804	1636
SP-D	CC16;SP-D;RAGE;CRP	0.326072	0.215529	0.130308	-2.89112	1.24453	0.0201758	3306.63	0.604804	1636
RAGE	CC16;SP-D;RAGE;CRP	-0.656101	0.237561	0.00574793	3.98473	1.46137	0.00639682	3306.63	0.604804	1636
CRP	CC16;SP-D;RAGE;CRP	0.240273	0.0991765	0.0154066	-0.42988	0.621536	0.489162	3306.63	0.604804	1636
Fibrinogen	Fibrinogen	1.36099	0.548736	0.0131301	-2.09254	2.48047	0.39889	3236.53	0.603008	1746
CC16	CC16;Fibrinogen	-0.104873	0.253828	0.679487	-3.01516	1.05547	0.00428076	3164.71	0.630424	1699
Fibrinogen	CC16;Fibrinogen	1.50804	0.552876	0.00637928	-0.217809	2.48541	0.930167	3164.71	0.630424	1699
SP-D	SP-D;Fibrinogen	0.266889	0.23857	0.263266	-2.24853	1.10821	0.0424614	3164.41	0.6305	1699
Fibrinogen	SP-D;Fibrinogen	1.37689	0.580761	0.0177476	-0.0567712	3.43369	0.986809	3164.41	0.6305	1699
CC16	CC16;SP-D;Fibrinogen	-0.160813	0.250017	0.520089	-2.9088	1.01068	0.00400129	3160.09	0.632647	1699
SP-D	CC16;SP-D;Fibrinogen	0.21567	0.233045	0.354736	-2.13872	1.02639	0.0371858	3160.09	0.632647	1699
Fibrinogen	CC16;SP-D;Fibrinogen	1.59815	0.559087	0.00425646	1.59348	2.66053	0.549216	3160.09	0.632647	1699
CRP	CRP;Fibrinogen	0.101566	0.120008	0.397368	-0.733419	0.598614	0.220502	3129.72	0.6397	1697
Fibrinogen	CRP;Fibrinogen	1.13225	0.619747	0.0677067	-1.04685	2.78638	0.707138	3129.72	0.6397	1697
CC16	CC16;CRP;Fibrinogen	-0.00921877	0.259898	0.971704	-2.54966	1.12566	0.0235111	3063.73	0.663662	1656
CRP	CC16;CRP;Fibrinogen	0.104017	0.119016	0.382132	-0.724913	0.60626	0.231809	3063.73	0.663662	1656
Fibrinogen	CC16;CRP;Fibrinogen	1.19741	0.612572	0.0506156	0.144406	2.7939	0.958779	3063.73	0.663662	1656
SP-D	SP-D;CRP;Fibrinogen	0.329453	0.234192	0.159498	-2.02034	1.10753	0.0681231	3061.48	0.664208	1656
CRP	SP-D;CRP;Fibrinogen	0.12536	0.119886	0.29572	-0.637121	0.589817	0.280053	3061.48	0.664208	1656
Fibrinogen	SP-D;CRP;Fibrinogen	1.02016	0.62996	0.105362	0.125732	3.29895	0.969598	3061.48	0.664208	1656
CC16	CC16;SP-D;CRP;Fibrinogen	-0.0948148	0.265641	0.721145	-2.48097	1.09316	0.0232359	3059.67	0.665608	1656
SP-D	CC16;SP-D;CRP;Fibrinogen	0.30082	0.237785	0.20584	-1.84583	1.02499	0.0717313	3059.67	0.665608	1656
CRP	CC16;SP-D;CRP;Fibrinogen	0.119444	0.121182	0.3243	-0.519572	0.575623	0.366724	3059.67	0.665608	1656
Fibrinogen	CC16;SP-D;CRP;Fibrinogen	1.17471	0.625246	0.0602712	1.08791	2.84945	0.702612	3059.67	0.665608	1656
RAGE	RAGE;Fibrinogen	-0.58449	0.250646	0.019704	1.55637	1.09893	0.156702	2831.99	0.739878	1508
Fibrinogen	RAGE;Fibrinogen	1.21036	0.577099	0.0359652	-0.7572	3.18349	0.811996	2831.99	0.739878	1508
SP-D	SP-D;RAGE;Fibrinogen	0.262473	0.229498	0.252756	-4.54615	1.71054	0.00786676	2761.54	0.761247	1471
RAGE	SP-D;RAGE;Fibrinogen	-0.645224	0.254419	0.0112104	3.43402	1.55565	0.0272824	2761.54	0.761247	1471
Fibrinogen	SP-D;RAGE;Fibrinogen	1.35568	0.531815	0.0107981	4.30894	3.34899	0.19822	2761.54	0.761247	1471
CC16	CC16;RAGE;Fibrinogen	0.0202853	0.242012	0.9332	-5.48065	1.93549	0.00463075	2761.22	0.76131	1471
RAGE	CC16;RAGE;Fibrinogen	-0.584663	0.250087	0.0193955	3.57772	1.60269	0.025594	2761.22	0.76131	1471
Fibrinogen	CC16;RAGE;Fibrinogen	1.36223	0.529676	0.0101168	1.86806	3.22065	0.561897	2761.22	0.76131	1471
CC16	CC16;SP-D;RAGE;Fibrinogen	-0.0104266	0.239075	0.965214	-5.22164	1.75851	0.00298427	2750.99	0.764037	1471
SP-D	CC16;SP-D;RAGE;Fibrinogen	0.239211	0.233919	0.306485	-4.67182	1.8933	0.0136039	2750.99	0.764037	1471
RAGE	CC16;SP-D;RAGE;Fibrinogen	-0.594633	0.256945	0.0206542	5.21299	1.86236	0.00512393	2750.99	0.764037	1471
Fibrinogen	CC16;SP-D;RAGE;Fibrinogen	1.4417	0.53149	0.00667646	5.44075	3.79034	0.151166	2750.99	0.764037	1471
RAGE	RAGE;CRP;Fibrinogen	-0.56016	0.25515	0.0281339	1.78727	1.31581	0.174367	2742.45	0.765789	1466
CRP	RAGE;CRP;Fibrinogen	0.0480486	0.124963	0.700606	-0.818127	0.795442	0.303706	2742.45	0.765789	1466
Fibrinogen	RAGE;CRP;Fibrinogen	1.17061	0.690571	0.0900489	0.919979	4.75347	0.846537	2742.45	0.765789	1466
CC16	CC16;RAGE;CRP;Fibrinogen	0.07474	0.248717	0.763794	-4.94965	1.90455	0.00935351	2677.79	0.783979	1435
RAGE	CC16;RAGE;CRP;Fibrinogen	-0.577777	0.255931	0.0239734	3.69143	1.59227	0.0204305	2677.79	0.783979	1435
CRP	CC16;RAGE;CRP;Fibrinogen	0.0588307	0.122619	0.631382	-0.83245	0.743181	0.262664	2677.79	0.783979	1435
Fibrinogen	CC16;RAGE;CRP;Fibrinogen	1.24129	0.592753	0.0362497	2.8558	3.51876	0.417026	2677.79	0.783979	1435
SP-D	SP-D;RAGE;CRP;Fibrinogen	0.302884	0.235688	0.198756	-4.35529	1.69435	0.0101559	2676.29	0.78425	1435
RAGE	SP-D;RAGE;CRP;Fibrinogen	-0.640293	0.260364	0.0139239	3.52215	1.57865	0.0256729	2676.29	0.78425	1435
CRP	SP-D;RAGE;CRP;Fibrinogen	0.0720438	0.121162	0.552106	-0.782022	0.675459	0.24696	2676.29	0.78425	1435
Fibrinogen	SP-D;RAGE;CRP;Fibrinogen	1.18771	0.596206	0.0463579	4.87375	3.68163	0.185569	2676.29	0.78425	1435
CC16	CC16;SP-D;RAGE;CRP;Fibrinogen	0.023392	0.245314	0.924033	-4.6172	1.69276	0.00637954	2668.18	0.786405	1435
SP-D	CC16;SP-D;RAGE;CRP;Fibrinogen	0.284357	0.240698	0.237451	-4.30755	1.73367	0.012968	2668.18	0.786405	1435
RAGE	CC16;SP-D;RAGE;CRP;Fibrinogen	-0.59918	0.263608	0.0230264	5.05494	1.73644	0.00360167	2668.18	0.786405	1435
CRP	CC16;SP-D;RAGE;CRP;Fibrinogen	0.0683323	0.123183	0.579085	-0.611667	0.691107	0.376127	2668.18	0.786405	1435
Fibrinogen	CC16;SP-D;RAGE;CRP;Fibrinogen	1.28958	0.599226	0.0313907	5.66179	3.82651	0.138974	2668.18	0.786405	1435

## Sheet: Decline in FEV1
										R2m (Biomarkers) -
	Biomarkers in Model	B	SE	t-value	p-value	AIC	N	R2m	R2c	R2m (None)	Linear Mixed
NA	None	NA	NA	NA	NA	5611.17	4929	0.338988	0.960784	0
SP-D	SP-D	-0.013489	0.00783348	-1.72197	0.0852069	5450.3	4796	0.366635	0.961568	0.0276466
CRP	CRP	0.00827409	0.00372413	2.22175	0.0263953	5400.22	4782	0.343635	0.961552	0.0046469
CC16	CC16	0.0195069	0.00787316	2.47764	0.0132951	5357.82	4796	0.370314	0.961608	0.0313251
CC16	CC16,SP-D	0.0209338	0.00790523	2.6481	0.0081487	5353.56	4796	0.370314	0.961608	0.0313251
SP-D	CC16,SP-D	-0.0153536	0.00786142	-1.95304	0.0509337	5353.56	4796	0.395572	0.962205	0.0565839
SP-D	SP-D,CRP	-0.0134902	0.00791364	-1.70468	0.0883887	5288.64	4688	0.415131	0.9624	0.076143
CRP	SP-D,CRP	0.00828102	0.0037319	2.21898	0.0265852	5288.64	4688	0.415131	0.9624	0.076143
CC16	CC16,CRP	0.019302	0.0079584	2.42537	0.0153693	5189.11	4688	0.404528	0.962375	0.0655395
CRP	CC16,CRP	0.00823388	0.00372986	2.20756	0.0273734	5189.11	4688	0.404528	0.962375	0.0655395
CC16	CC16,SP-D,CRP	0.0207327	0.00799004	2.59482	0.00952418	5186.07	4688	0.42333	0.962477	0.0843415
SP-D	CC16,SP-D,CRP	-0.0153634	0.00794085	-1.93473	0.0531465	5186.07	4688	0.42333	0.962477	0.0843415
CRP	CC16,SP-D,CRP	0.00822626	0.00372773	2.20678	0.0274282	5186.07	4688	0.42333	0.962477	0.0843415
Fibrinogen	Fibrinogen	0.0215851	0.0194676	1.10877	0.267653	5067.12	4413	0.360319	0.960933	0.0213301
CRP	CRP,Fibrinogen	0.00858447	0.00445031	1.92896	0.0538694	4959.58	4306	0.387741	0.961826	0.0487529
Fibrinogen	CRP,Fibrinogen	0.00268942	0.0218987	0.122812	0.902268	4959.58	4306	0.387741	0.961826	0.0487529
SP-D	SP-D,Fibrinogen	-0.0162245	0.0082914	-1.95679	0.050504	4931.4	4303	0.363192	0.96181	0.0242039
Fibrinogen	SP-D,Fibrinogen	0.0208751	0.0194861	1.07128	0.284167	4931.4	4303	0.363192	0.96181	0.0242039
SP-D	SP-D,CRP,Fibrinogen	-0.0156662	0.00839278	-1.86663	0.0620951	4849.65	4214	0.391123	0.961863	0.0521345
CRP	SP-D,CRP,Fibrinogen	0.00883487	0.00445815	1.98174	0.0476412	4849.65	4214	0.391123	0.961863	0.0521345
Fibrinogen	SP-D,CRP,Fibrinogen	0.000395332	0.0218823	0.0180663	0.985588	4849.65	4214	0.391123	0.961863	0.0521345
CC16	CC16,SP-D,Fibrinogen	0.0225975	0.00847081	2.66769	0.00769596	4846.98	4303	0.41212	0.962345	0.0731313
SP-D	CC16,SP-D,Fibrinogen	-0.0180568	0.00831227	-2.17231	0.0299437	4846.98	4303	0.41212	0.962345	0.0731313
Fibrinogen	CC16,SP-D,Fibrinogen	0.0225835	0.0194672	1.16008	0.246148	4846.98	4303	0.431518	0.962728	0.0925293
CC16	CC16,Fibrinogen	0.0210359	0.00844611	2.4906	0.0128292	4845.16	4303	0.431518	0.962728	0.0925293
Fibrinogen	CC16,Fibrinogen	0.0213719	0.0194723	1.09755	0.272525	4845.16	4303	0.431518	0.962728	0.0925293
CC16	CC16,SP-D,CRP,Fibrinogen	0.0227606	0.00857663	2.65379	0.00802045	4762.13	4214	0.420084	0.962709	0.0810957
SP-D	CC16,SP-D,CRP,Fibrinogen	-0.0175381	0.00841329	-2.08458	0.0372305	4762.13	4214	0.420084	0.962709	0.0810957
CRP	CC16,SP-D,CRP,Fibrinogen	0.00864313	0.0044527	1.9411	0.0523822	4762.13	4214	0.420084	0.962709	0.0810957
Fibrinogen	CC16,SP-D,CRP,Fibrinogen	0.00250296	0.021863	0.114484	0.908865	4762.13	4214	0.439623	0.962805	0.100634
CC16	CC16,CRP,Fibrinogen	0.0212439	0.0085513	2.48429	0.0130598	4759.96	4214	0.439623	0.962805	0.100634
CRP	CC16,CRP,Fibrinogen	0.00868651	0.00445625	1.94928	0.0513966	4759.96	4214	0.439623	0.962805	0.100634
Fibrinogen	CC16,CRP,Fibrinogen	0.00131997	0.0218695	0.0603566	0.951877	4759.96	4214	0.439623	0.962805	0.100634
RAGE	RAGE	0.00612276	0.00955874	0.640541	0.521889	4607.2	4302	0.37554	0.961916	0.0365514
SP-D	SP-D,RAGE	-0.0167076	0.0081911	-2.03973	0.0415022	4496.64	4206	0.401564	0.962724	0.0625755
RAGE	SP-D,RAGE	0.010869	0.00983252	1.10542	0.269106	4496.64	4206	0.401564	0.962724	0.0625755
RAGE	RAGE,CRP	0.00670401	0.0096989	0.691214	0.489508	4459.41	4194	0.378877	0.962718	0.0398886
CRP	RAGE,CRP	0.00842619	0.00380254	2.21593	0.0268034	4459.41	4194	0.378877	0.962718	0.0398886
CC16	CC16,RAGE	0.0208775	0.00818649	2.55024	0.0108355	4455.69	4206	0.403614	0.962788	0.0646254
RAGE	CC16,RAGE	0.00359321	0.00974549	0.368705	0.712385	4455.69	4206	0.403614	0.962788	0.0646254
CC16	CC16,SP-D,RAGE	0.0220386	0.0081953	2.68918	0.00721964	4435.13	4206	0.403614	0.962788	0.0646254
SP-D	CC16,SP-D,RAGE	-0.018133	0.00819648	-2.21229	0.027054	4435.13	4206	0.427498	0.96349	0.0885091
RAGE	CC16,SP-D,RAGE	0.00753548	0.00990275	0.760947	0.446774	4435.13	4206	0.427498	0.96349	0.0885091
SP-D	SP-D,RAGE,CRP	-0.0169131	0.00826977	-2.04518	0.0409647	4379.21	4122	0.446894	0.963762	0.107905
RAGE	SP-D,RAGE,CRP	0.0121649	0.00994887	1.22275	0.221566	4379.21	4122	0.446894	0.963762	0.107905
CRP	SP-D,RAGE,CRP	0.00866829	0.00383199	2.26209	0.0237961	4379.21	4122	0.446894	0.963762	0.107905
CC16	CC16,RAGE,CRP	0.0204965	0.00827285	2.47756	0.0133085	4335.24	4122	0.435134	0.963763	0.0961454
RAGE	CC16,RAGE,CRP	0.00467467	0.00986534	0.473848	0.635659	4335.24	4122	0.435134	0.963763	0.0961454
CRP	CC16,RAGE,CRP	0.00821226	0.00383078	2.14376	0.0321695	4335.24	4122	0.435134	0.963763	0.0961454
CC16	CC16,SP-D,RAGE,CRP	0.0216208	0.00828043	2.61107	0.00909166	4314.83	4122	0.452526	0.963871	0.113537
SP-D	CC16,SP-D,RAGE,CRP	-0.0182538	0.00827454	-2.20602	0.0274927	4314.83	4122	0.452526	0.963871	0.113537
RAGE	CC16,SP-D,RAGE,CRP	0.00871222	0.0100292	0.868683	0.385122	4314.83	4122	0.452526	0.963871	0.113537
CRP	CC16,SP-D,RAGE,CRP	0.0084042	0.00382831	2.19528	0.0282553	4314.83	4122	0.452526	0.963871	0.113537
RAGE	RAGE,Fibrinogen	0.0054652	0.0101611	0.537858	0.590737	4166.76	3861	0.38161	0.96184	0.0426211
Fibrinogen	RAGE,Fibrinogen	0.0277676	0.0196037	1.41644	0.156807	4166.76	3861	0.38161	0.96184	0.0426211
RAGE	RAGE,CRP,Fibrinogen	0.00566877	0.010333	0.54861	0.583339	4078.01	3767	0.408287	0.962814	0.0692984
CRP	RAGE,CRP,Fibrinogen	0.00831525	0.00451973	1.83977	0.0659603	4078.01	3767	0.408287	0.962814	0.0692984
Fibrinogen	RAGE,CRP,Fibrinogen	0.0100965	0.021962	0.459724	0.645767	4078.01	3767	0.408287	0.962814	0.0692984
SP-D	SP-D,RAGE,Fibrinogen	-0.0199866	0.00864938	-2.31076	0.0209538	4067.99	3775	0.384545	0.962802	0.0455565
RAGE	SP-D,RAGE,Fibrinogen	0.0109125	0.0104436	1.0449	0.296203	4067.99	3775	0.384545	0.962802	0.0455565
Fibrinogen	SP-D,RAGE,Fibrinogen	0.0281382	0.0197544	1.4244	0.154497	4067.99	3775	0.384545	0.962802	0.0455565
CC16	CC16,RAGE,Fibrinogen	0.0220258	0.00876894	2.5118	0.012095	4026.44	3775	0.410372	0.96287	0.0713835
RAGE	CC16,RAGE,Fibrinogen	0.00274304	0.0103547	0.264908	0.791109	4026.44	3775	0.410372	0.96287	0.0713835
Fibrinogen	CC16,RAGE,Fibrinogen	0.0257897	0.0197196	1.30783	0.191092	4026.44	3775	0.410372	0.96287	0.0713835
CC16	CC16,SP-D,RAGE,Fibrinogen	0.023224	0.00876982	2.64817	0.00816056	4015.35	3775	0.410372	0.96287	0.0713835
SP-D	CC16,SP-D,RAGE,Fibrinogen	-0.021282	0.00864953	-2.46048	0.0139645	4015.35	3775	0.432948	0.963444	0.0939594
RAGE	CC16,SP-D,RAGE,Fibrinogen	0.00740468	0.010516	0.704135	0.481436	4015.35	3775	0.432948	0.963444	0.0939594
Fibrinogen	CC16,SP-D,RAGE,Fibrinogen	0.02852	0.019726	1.44581	0.148398	4015.35	3775	0.432948	0.963444	0.0939594
SP-D	SP-D,RAGE,CRP,Fibrinogen	-0.0194127	0.00875614	-2.21704	0.0267423	4004.65	3697	0.451981	0.96388	0.112992
RAGE	SP-D,RAGE,CRP,Fibrinogen	0.01178	0.0105951	1.11184	0.266353	4004.65	3697	0.451981	0.96388	0.112992
CRP	SP-D,RAGE,CRP,Fibrinogen	0.00882366	0.00455416	1.93749	0.0528379	4004.65	3697	0.451981	0.96388	0.112992
Fibrinogen	SP-D,RAGE,CRP,Fibrinogen	0.00848069	0.022092	0.383881	0.701111	4004.65	3697	0.451981	0.96388	0.112992
CC16	CC16,RAGE,CRP,Fibrinogen	0.0221972	0.00888244	2.49899	0.0125412	3961.63	3697	0.439749	0.963875	0.100761
RAGE	CC16,RAGE,CRP,Fibrinogen	0.00352971	0.0105101	0.33584	0.73703	3961.63	3697	0.439749	0.963875	0.100761
CRP	CC16,RAGE,CRP,Fibrinogen	0.00836532	0.00455492	1.83655	0.0664377	3961.63	3697	0.439749	0.963875	0.100761
Fibrinogen	CC16,RAGE,CRP,Fibrinogen	0.00724855	0.0220667	0.328484	0.742583	3961.63	3697	0.439749	0.963875	0.100761
CC16	CC16,SP-D,RAGE,CRP,Fibrinogen	0.0233381	0.00888366	2.62708	0.00868359	3950.38	3697	0.457852	0.963981	0.118863
SP-D	CC16,SP-D,RAGE,CRP,Fibrinogen	-0.0206827	0.00875578	-2.36218	0.0182715	3950.38	3697	0.457852	0.963981	0.118863
RAGE	CC16,SP-D,RAGE,CRP,Fibrinogen	0.00808286	0.0106762	0.757092	0.449092	3950.38	3697	0.457852	0.963981	0.118863
CRP	CC16,SP-D,RAGE,CRP,Fibrinogen	0.00845823	0.00454937	1.85921	0.0631572	3950.38	3697	0.457852	0.963981	0.118863
Fibrinogen	CC16,SP-D,RAGE,CRP,Fibrinogen	0.00961465	0.022063	0.435782	0.663046	3950.38	3697	0.457852	0.963981	0.118863

## Sheet: Emphysema Progression
										R2m (Biomarkers) -
	Biomarkers in Model	Value	SE	t-value	p-value	AIC	N	R2m	R2c	R2m (None)	Linear Mixed
	None	NA	NA	NA	NA	27783.8	4232	0.490041	0.945016	0
CC-16	CC-16	-0.160172	0.1578	-1.01503	0.310223	27055.6	4124	0.494969	0.945781	0.00492824
SP-D	SP-D	0.172242	0.153969	1.11869	0.263418	27041.6	4124	0.498342	0.945821	0.00830119
CC-16	CC-16,SP-D	-0.181556	0.158592	-1.1448	0.25244	27032.4	4124	0.501094	0.945886	0.0110532
SP-D	CC-16,SP-D	0.190117	0.154753	1.22852	0.219407	27032.4	4124	0.501094	0.945886	0.0110532
CRP	CRP	-0.000439313	0.0733381	-0.00599024	0.995221	26890.5	4099	0.484225	0.944914	-0.00581624
CC-16	CC-16,CRP	-0.15815	0.159384	-0.992255	0.321205	26353.5	4019	0.489076	0.945561	-0.000964555
CRP	CC-16,CRP	0.0165937	0.0737496	0.225	0.822004	26353.5	4019	0.489076	0.945561	-0.000964555
SP-D	SP-D,CRP	0.163171	0.155098	1.05205	0.292915	26339.9	4019	0.492418	0.945587	0.00237749
CRP	SP-D,CRP	0.0138891	0.073757	0.18831	0.850655	26339.9	4019	0.492418	0.945587	0.00237749
CC-16	CC-16,SP-D,CRP	-0.178021	0.160222	-1.11109	0.266675	26332.2	4019	0.494954	0.94565	0.00491363
SP-D	CC-16,SP-D,CRP	0.180337	0.155918	1.15661	0.247582	26332.2	4019	0.494954	0.94565	0.00491363
CRP	CC-16,SP-D,CRP	0.0132649	0.073746	0.179873	0.857272	26332.2	4019	0.494954	0.94565	0.00491363
Fibrinogen	Fibrinogen	-0.867276	0.373603	-2.32138	0.020383	24968	3816	0.496368	0.944284	0.00632731
RAGE	RAGE	-0.764789	0.186397	-4.10302	4.25862e-05	24804.2	3837	0.528764	0.947254	0.0387232
CC-16	CC-16,Fibrinogen	-0.14211	0.165939	-0.856402	0.391898	24348.2	3724	0.501001	0.945082	0.0109598
Fibrinogen	CC-16,Fibrinogen	-0.786681	0.374826	-2.09879	0.0359852	24348.2	3724	0.501001	0.945082	0.0109598
SP-D	SP-D,Fibrinogen	0.178668	0.16005	1.11632	0.264445	24334.7	3724	0.504497	0.945148	0.0144567
Fibrinogen	SP-D,Fibrinogen	-0.812212	0.374882	-2.16658	0.0304076	24334.7	3724	0.504497	0.945148	0.0144567
CC-16	CC-16,SP-D,Fibrinogen	-0.160904	0.166587	-0.965885	0.334241	24328.1	3724	0.50689	0.94519	0.0168497
SP-D	CC-16,SP-D,Fibrinogen	0.192095	0.160711	1.19528	0.232146	24328.1	3724	0.50689	0.94519	0.0168497
Fibrinogen	CC-16,SP-D,Fibrinogen	-0.812484	0.374874	-2.16735	0.0303487	24328.1	3724	0.50689	0.94519	0.0168497
SP-D	SP-D,RAGE	0.365906	0.158956	2.30193	0.0214547	24259.8	3753	0.531256	0.947821	0.0412148
RAGE	SP-D,RAGE	-0.894225	0.191389	-4.6723	3.20301e-06	24259.8	3753	0.531256	0.947821	0.0412148
CC-16	CC-16,RAGE	-0.0648774	0.159854	-0.405855	0.684898	24250.5	3753	0.534668	0.947652	0.0446276
RAGE	CC-16,RAGE	-0.794692	0.18974	-4.18833	2.9482e-05	24250.5	3753	0.534668	0.947652	0.0446276
CC-16	CC-16,SP-D,RAGE	-0.0915355	0.160074	-0.571832	0.567508	24243	3753	0.536207	0.947855	0.0461661
SP-D	CC-16,SP-D,RAGE	0.367844	0.159434	2.30718	0.0211595	24243	3753	0.536207	0.947855	0.0461661
RAGE	CC-16,SP-D,RAGE	-0.875958	0.192696	-4.54581	5.84291e-06	24243	3753	0.536207	0.947855	0.0461661
CRP	CRP,Fibrinogen	0.0867247	0.0859006	1.00959	0.312836	24235.6	3708	0.489516	0.944066	-0.000524969
Fibrinogen	CRP,Fibrinogen	-1.01793	0.418872	-2.43017	0.0151965	24235.6	3708	0.489516	0.944066	-0.000524969
RAGE	RAGE,CRP	-0.758236	0.188776	-4.01659	6.15242e-05	24106.1	3733	0.525684	0.947158	0.0356433
CRP	RAGE,CRP	-0.0144327	0.0739274	-0.195228	0.845237	24106.1	3733	0.525684	0.947158	0.0356433
CC-16	CC-16,CRP,Fibrinogen	-0.146136	0.167254	-0.873736	0.38239	23713	3630	0.494519	0.944784	0.00447795
CRP	CC-16,CRP,Fibrinogen	0.101673	0.0862593	1.17869	0.238695	23713	3630	0.494519	0.944784	0.00447795
Fibrinogen	CC-16,CRP,Fibrinogen	-0.977288	0.420028	-2.32672	0.0201017	23713	3630	0.494519	0.944784	0.00447795
SP-D	SP-D,CRP,Fibrinogen	0.161269	0.160994	1.00171	0.316633	23699.3	3630	0.4982	0.944827	0.00815942
CRP	SP-D,CRP,Fibrinogen	0.100807	0.0862599	1.16864	0.242718	23699.3	3630	0.4982	0.944827	0.00815942
Fibrinogen	SP-D,CRP,Fibrinogen	-0.998461	0.420034	-2.3771	0.017564	23699.3	3630	0.4982	0.944827	0.00815942
SP-D	SP-D,RAGE,CRP	0.355969	0.160186	2.22222	0.0263971	23695.9	3669	0.528046	0.947543	0.0380053
RAGE	SP-D,RAGE,CRP	-0.857272	0.193935	-4.42041	1.04622e-05	23695.9	3669	0.528046	0.947543	0.0380053
CRP	SP-D,RAGE,CRP	-0.0159229	0.0744931	-0.213751	0.830767	23695.9	3669	0.528046	0.947543	0.0380053
CC-16	CC-16,SP-D,CRP,Fibrinogen	-0.163255	0.167971	-0.971925	0.331232	23694.2	3630	0.50029	0.94487	0.0102488
SP-D	CC-16,SP-D,CRP,Fibrinogen	0.174982	0.161702	1.08212	0.279359	23694.2	3630	0.50029	0.94487	0.0102488
CRP	CC-16,SP-D,CRP,Fibrinogen	0.0999026	0.0862577	1.15819	0.246957	23694.2	3630	0.50029	0.94487	0.0102488
Fibrinogen	CC-16,SP-D,CRP,Fibrinogen	-0.997097	0.420024	-2.3739	0.0177162	23694.2	3630	0.50029	0.94487	0.0102488
CC-16	CC-16,RAGE,CRP	-0.0588394	0.161459	-0.364424	0.715586	23686.3	3669	0.531537	0.947383	0.0414962
RAGE	CC-16,RAGE,CRP	-0.75901	0.192255	-3.94793	8.19815e-05	23686.3	3669	0.531537	0.947383	0.0414962
CRP	CC-16,RAGE,CRP	-0.00839752	0.0745439	-0.112652	0.910319	23686.3	3669	0.531537	0.947383	0.0414962
CC-16	CC-16,SP-D,RAGE,CRP	-0.0848879	0.161699	-0.524976	0.599667	23680.3	3669	0.53283	0.947573	0.0427889
SP-D	CC-16,SP-D,RAGE,CRP	0.357616	0.160671	2.22576	0.0261585	23680.3	3669	0.53283	0.947573	0.0427889
RAGE	CC-16,SP-D,RAGE,CRP	-0.840371	0.195411	-4.30052	1.79894e-05	23680.3	3669	0.53283	0.947573	0.0427889
CRP	CC-16,SP-D,RAGE,CRP	-0.0165191	0.0745228	-0.221665	0.824601	23680.3	3669	0.53283	0.947573	0.0427889
RAGE	RAGE,Fibrinogen	-0.742997	0.194153	-3.82686	0.000134687	22356.2	3467	0.52763	0.946772	0.0375894
Fibrinogen	RAGE,Fibrinogen	-1.00447	0.372187	-2.69882	0.00703032	22356.2	3467	0.52763	0.946772	0.0375894
SP-D	SP-D,RAGE,Fibrinogen	0.375425	0.165012	2.27515	0.0230293	21873.6	3393	0.529533	0.94735	0.039492
RAGE	SP-D,RAGE,Fibrinogen	-0.876867	0.199319	-4.39932	1.15785e-05	21873.6	3393	0.529533	0.94735	0.039492
Fibrinogen	SP-D,RAGE,Fibrinogen	-1.01703	0.37411	-2.71854	0.00662815	21873.6	3393	0.529533	0.94735	0.039492
CC-16	CC-16,RAGE,Fibrinogen	-0.0567533	0.167776	-0.338269	0.735205	21866.4	3393	0.532652	0.947159	0.0426109
RAGE	CC-16,RAGE,Fibrinogen	-0.778255	0.197697	-3.93661	8.61974e-05	21866.4	3393	0.532652	0.947159	0.0426109
Fibrinogen	CC-16,RAGE,Fibrinogen	-0.971766	0.374291	-2.59628	0.00951036	21866.4	3393	0.532652	0.947159	0.0426109
CC-16	CC-16,SP-D,RAGE,Fibrinogen	-0.079551	0.167854	-0.473929	0.635615	21860.6	3393	0.533898	0.947371	0.0438568
SP-D	CC-16,SP-D,RAGE,Fibrinogen	0.375694	0.165379	2.27172	0.0232364	21860.6	3393	0.533898	0.947371	0.0438568
RAGE	CC-16,SP-D,RAGE,Fibrinogen	-0.861987	0.200815	-4.29244	1.87361e-05	21860.6	3393	0.533898	0.947371	0.0438568
Fibrinogen	CC-16,SP-D,RAGE,Fibrinogen	-1.01892	0.37423	-2.72271	0.00654537	21860.6	3393	0.533898	0.947371	0.0438568
RAGE	RAGE,CRP,Fibrinogen	-0.700452	0.196115	-3.57164	0.000365326	21732.8	3376	0.523844	0.946621	0.0338031
CRP	RAGE,CRP,Fibrinogen	0.09394	0.0859969	1.09237	0.274838	21732.8	3376	0.523844	0.946621	0.0338031
Fibrinogen	RAGE,CRP,Fibrinogen	-1.17347	0.41508	-2.82708	0.0047563	21732.8	3376	0.523844	0.946621	0.0338031
SP-D	SP-D,RAGE,CRP,Fibrinogen	0.350816	0.165996	2.11341	0.0347244	21336.4	3314	0.526144	0.947033	0.0361033
RAGE	SP-D,RAGE,CRP,Fibrinogen	-0.796758	0.201505	-3.95403	8.02912e-05	21336.4	3314	0.526144	0.947033	0.0361033
CRP	SP-D,RAGE,CRP,Fibrinogen	0.0908566	0.0865236	1.05008	0.293845	21336.4	3314	0.526144	0.947033	0.0361033
Fibrinogen	SP-D,RAGE,CRP,Fibrinogen	-1.17222	0.417076	-2.81056	0.00500741	21336.4	3314	0.526144	0.947033	0.0361033
CC-16	CC-16,RAGE,CRP,Fibrinogen	-0.0617803	0.169066	-0.365422	0.714846	21329.5	3314	0.529115	0.946867	0.039074
RAGE	CC-16,RAGE,CRP,Fibrinogen	-0.701978	0.199852	-3.51249	0.000456602	21329.5	3314	0.529115	0.946867	0.039074
CRP	CC-16,RAGE,CRP,Fibrinogen	0.0973857	0.0866001	1.12455	0.260955	21329.5	3314	0.529115	0.946867	0.039074
Fibrinogen	CC-16,RAGE,CRP,Fibrinogen	-1.14535	0.417548	-2.74304	0.00615712	21329.5	3314	0.529115	0.946867	0.039074
CC-16	CC-16,SP-D,RAGE,CRP,Fibrinogen	-0.0839543	0.169207	-0.496163	0.619849	21325.1	3314	0.530178	0.947052	0.0401368
SP-D	CC-16,SP-D,RAGE,CRP,Fibrinogen	0.351741	0.166389	2.11397	0.0346764	21325.1	3314	0.530178	0.947052	0.0401368
RAGE	CC-16,SP-D,RAGE,CRP,Fibrinogen	-0.781651	0.203113	-3.84837	0.000123715	21325.1	3314	0.530178	0.947052	0.0401368
CRP	CC-16,SP-D,RAGE,CRP,Fibrinogen	0.0903288	0.0865488	1.04367	0.296798	21325.1	3314	0.530178	0.947052	0.0401368
Fibrinogen	CC-16,SP-D,RAGE,CRP,Fibrinogen	-1.17293	0.417176	-2.8116	0.00499133	21325.1	3314	0.530178	0.947052	0.0401368

## Sheet: Mortality Covariates
	Variables in Model	B	SE	p-value	AIC	R2	Cox Proportional Hazards
BODE	BODE	0.262863	0.0301369	1.36338e-18	3099.45	0.2
BODE	BODE+age2+Age	0.256681	0.0302761	1.14564e-17	3067.85	0.29
age2	BODE+age2+Age	0.00113916	0.00131057	0.384732	3067.85	0.29
Age	BODE+age2+Age	-0.0826111	0.166839	0.620491	3067.85	0.29
BODE	BODE+gender	0.262903	0.0301877	1.53393e-18	3098.97	0.21
gender	BODE+gender	-0.231929	0.149557	0.120955	3098.97	0.21
BODE	BODE+Severe Exacerbations	0.238413	0.0312273	2.26485e-14	3091.17	0.23
Severe Exacerbations	BODE+Severe Exacerbations	0.525278	0.158092	0.000891776	3091.17	0.23
BODE	BODE+gender+Severe Exacerbations	0.238627	0.0312521	2.25375e-14	3090.77	0.23
gender	BODE+gender+Severe_Exacerbations	-0.228461	0.149582	0.126679	3090.77	0.23
Severe Exacerbations	BODE+gender+Severe_Exacerbations	0.52311	0.15803	0.000932291	3090.77	0.23
BODE	BODE+age2+Age+Severe_Exacerbations	0.232964	0.031423	1.2268e-13	3060.98	0.31
age2	BODE+age2+Age+Severe_Exacerbations	0.00110438	0.00130322	0.396758	3060.98	0.31
Age	BODE+age2+Age+Severe_Exacerbations	-0.0793246	0.165808	0.632356	3060.98	0.31
Severe Exacerbations	BODE+age2+Age+Severe_Exacerbations	0.487828	0.158634	0.00210375	3060.98	0.31
BODE	BODE+age2+Age+gender	0.256971	0.0303183	1.16768e-17	3068.71	0.29
age2	BODE+age2+Age+gender	0.00110587	0.00131069	0.398821	3068.71	0.29
Age	BODE+age2+Age+gender	-0.0793429	0.166827	0.634359	3068.71	0.29
gender	BODE+age2+Age+gender	-0.158385	0.150187	0.291615	3068.71	0.29
BODE	BODE+age2+Age+gender+Severe Exacerbations	0.233236	0.0314565	1.22014e-13	3061.88	0.31
age2	BODE+age2+Age+gender+Severe Exacerbations	0.0010855	0.00130364	0.405032	3061.88	0.31
Age	BODE+age2+Age+gender+Severe Exacerbations	-0.0778707	0.165846	0.638687	3061.88	0.31
gender	BODE+age2+Age+gender+Severe Exacerbations	-0.156042	0.15015	0.298695	3061.88	0.31
Severe Exacerbations	BODE+age2+Age+gender+Severe Exacerbations	0.486915	0.158639	0.0021454	3061.88	0.31

[truncated: 1 more sheets: Mortality]
